# Supplementary material for: Genome-wide detection of selection signatures in Jianli pigs reveals novel cis-regulatory haplotype in EDNRB associated with two-end black coat color
Source: BMC Genomics. 2024 Jan 2;25:23. doi: 10.1186/s12864-023-09943-9 (PMC10763394; doi:10.1186/s12864-023-09943-9)
Supplement: Supplementary file 1 — Supplementary Material 1: Table S1: Inbreeding coefficient of each breed. Table S2: Potential candidate regions detected by Fst (Jianli VS Asian wild boar). Table S3: Potential candidate regions detected by XP-EHH (Jianli VS Asian wild boar). Table S4: Overlapping candidate regions identified by the two methods. Table S5: Gene annotation of selected regions detected by both methods. Table S6: The frequencies of the 25-SNPs EDNRB haplotypes in 549 individuals from 32 breeds [file 12864_2023_9943_MOESM1_ESM.xlsx]

## Sheet: Table S1
Table S1 Inbreeding coefficient of each breed
Breed	Inbreeding Coefficient	Average Number of ROH
JL	0.0104871	19
JH	0.0462321	75
EHL	0.0388225	64
LC	0.0465955	79
BMX	0.034262	54
LWU	0.0866069	166
TC	0.00734669	13
WNH	0.0074141	13
AWB	0.0284275	44
HBBZ	0.0380778	62
DU	0.199149	195
LR	0.142082	186
LW	0.140311	189

## Sheet: Table S2
Table S2 Potential candidate regions detected by Fst (Jianli VS Asian wild boar)
Chr	Start	End	WEIGHTED_FST
1	8780001	8820000	0.523212
1	8800001	8840000	0.522433
1	14380001	14420000	0.58458
1	14400001	14440000	0.66514
1	14420001	14460000	0.525187
1	23200001	23240000	0.519702
1	25760001	25800000	0.572185
1	25780001	25820000	0.545515
1	31800001	31840000	0.506736
1	33360001	33400000	0.544617
1	33380001	33420000	0.603117
1	33400001	33440000	0.595853
1	33420001	33460000	0.553197
1	33440001	33480000	0.519847
1	33460001	33500000	0.552403
1	33480001	33520000	0.554631
1	36360001	36400000	0.528244
1	36380001	36420000	0.571405
1	36400001	36440000	0.525656
1	36480001	36520000	0.51038
1	37780001	37820000	0.533504
1	38820001	38860000	0.574158
1	38840001	38880000	0.604542
1	38860001	38900000	0.587463
1	38880001	38920000	0.538846
1	38900001	38940000	0.568644
1	38920001	38960000	0.539054
1	38940001	38980000	0.519818
1	38960001	39000000	0.583037
1	40740001	40780000	0.568597
1	41520001	41560000	0.589633
1	41540001	41580000	0.613512
1	41560001	41600000	0.577233
1	41580001	41620000	0.525586
1	41600001	41640000	0.540626
1	41660001	41700000	0.556238
1	41780001	41820000	0.537049
1	45440001	45480000	0.5071
1	47340001	47380000	0.52603
1	47360001	47400000	0.582781
1	47400001	47440000	0.52331
1	47420001	47460000	0.57756
1	47600001	47640000	0.540734
1	47620001	47660000	0.543653
1	52800001	52840000	0.633023
1	52820001	52860000	0.596987
1	55400001	55440000	0.510222
1	55560001	55600000	0.5435
1	55580001	55620000	0.591825
1	55700001	55740000	0.58375
1	55720001	55760000	0.508904
1	55960001	56000000	0.51055
1	56040001	56080000	0.532376
1	56060001	56100000	0.548752
1	61500001	61540000	0.551727
1	61520001	61560000	0.636564
1	61540001	61580000	0.613889
1	67160001	67200000	0.547535
1	67180001	67220000	0.540586
1	67200001	67240000	0.523363
1	68040001	68080000	0.505021
1	68280001	68320000	0.522072
1	70980001	71020000	0.563438
1	71000001	71040000	0.611701
1	73980001	74020000	0.57077
1	74000001	74040000	0.768078
1	74020001	74060000	0.677108
1	74040001	74080000	0.507324
1	74440001	74480000	0.641146
1	74460001	74500000	0.660016
1	75680001	75720000	0.596804
1	75700001	75740000	0.601086
1	76100001	76140000	0.51377
1	77620001	77660000	0.528286
1	84040001	84080000	0.5258
1	84260001	84300000	0.527137
1	84280001	84320000	0.521035
1	85060001	85100000	0.576646
1	85080001	85120000	0.517114
1	85420001	85460000	0.580169
1	85440001	85480000	0.523466
1	87680001	87720000	0.518097
1	87700001	87740000	0.505236
1	93760001	93800000	0.583678
1	100300001	100340000	0.550791
1	100320001	100360000	0.595639
1	100340001	100380000	0.637723
1	102500001	102540000	0.592203
1	102520001	102560000	0.574714
1	103800001	103840000	0.512115
1	104980001	105020000	0.54021
1	107020001	107060000	0.581399
1	107040001	107080000	0.67405
1	107060001	107100000	0.6464
1	107080001	107120000	0.529708
1	107140001	107180000	0.544322
1	107160001	107200000	0.609216
1	107180001	107220000	0.546817
1	108320001	108360000	0.558259
1	108340001	108380000	0.535645
1	109220001	109260000	0.632827
1	109240001	109280000	0.603938
1	109260001	109300000	0.51386
1	109280001	109320000	0.553093
1	109300001	109340000	0.52995
1	111960001	112000000	0.524799
1	111980001	112020000	0.670279
1	112000001	112040000	0.60477
1	118100001	118140000	0.609197
1	118360001	118400000	0.571874
1	118380001	118420000	0.559113
1	123120001	123160000	0.510343
1	124220001	124260000	0.51518
1	124240001	124280000	0.575037
1	129100001	129140000	0.506783
1	129120001	129160000	0.505193
1	129320001	129360000	0.536039
1	129420001	129460000	0.546303
1	129440001	129480000	0.520482
1	129460001	129500000	0.511398
1	129480001	129520000	0.522524
1	130840001	130880000	0.586602
1	130860001	130900000	0.566535
1	130900001	130940000	0.525574
1	130920001	130960000	0.608539
1	130940001	130980000	0.610414
1	130960001	131000000	0.64414
1	130980001	131020000	0.621082
1	131000001	131040000	0.572998
1	131300001	131340000	0.520545
1	131320001	131360000	0.549677
1	131340001	131380000	0.522084
1	131360001	131400000	0.542609
1	131380001	131420000	0.550335
1	131400001	131440000	0.56688
1	131420001	131460000	0.569144
1	131440001	131480000	0.557571
1	131500001	131540000	0.544887
1	131560001	131600000	0.580374
1	131580001	131620000	0.622316
1	131640001	131680000	0.59832
1	131660001	131700000	0.571174
1	131680001	131720000	0.546031
1	132400001	132440000	0.507573
1	132600001	132640000	0.537352
1	132620001	132660000	0.571349
1	132800001	132840000	0.532955
1	132820001	132860000	0.51406
1	132900001	132940000	0.511968
1	132920001	132960000	0.505516
1	132960001	133000000	0.505675
1	132980001	133020000	0.526564
1	133000001	133040000	0.531469
1	133160001	133200000	0.507447
1	133180001	133220000	0.55762
1	133200001	133240000	0.563406
1	133260001	133300000	0.596741
1	133280001	133320000	0.537761
1	133440001	133480000	0.568862
1	133460001	133500000	0.573285
1	133480001	133520000	0.549126
1	133500001	133540000	0.528257
1	133520001	133560000	0.534046
1	133540001	133580000	0.583742
1	133560001	133600000	0.596747
1	133580001	133620000	0.62654
1	133600001	133640000	0.588851
1	133620001	133660000	0.567611
1	133640001	133680000	0.646507
1	133660001	133700000	0.576155
1	133680001	133720000	0.516602
1	133700001	133740000	0.570558
1	133720001	133760000	0.654573
1	133740001	133780000	0.658981
1	133760001	133800000	0.590652
1	133780001	133820000	0.6369
1	133800001	133840000	0.639027
1	133820001	133860000	0.579145
1	133840001	133880000	0.512298
1	133860001	133900000	0.558523
1	133880001	133920000	0.609473
1	133900001	133940000	0.56836
1	133920001	133960000	0.545294
1	133940001	133980000	0.547483
1	133960001	134000000	0.653078
1	133980001	134020000	0.78818
1	134000001	134040000	0.826867
1	134020001	134060000	0.685939
1	134160001	134200000	0.672689
1	134180001	134220000	0.79725
1	134200001	134240000	0.865674
1	134220001	134260000	0.785014
1	134240001	134280000	0.559227
1	134260001	134300000	0.640211
1	134280001	134320000	0.574723
1	134300001	134340000	0.519499
1	134320001	134360000	0.515326
1	134520001	134560000	0.564537
1	134540001	134580000	0.663748
1	134560001	134600000	0.673262
1	134580001	134620000	0.668753
1	134600001	134640000	0.507042
1	135260001	135300000	0.629445
1	135280001	135320000	0.732396
1	135300001	135340000	0.57416
1	135340001	135380000	0.572792
1	135360001	135400000	0.528976
1	135520001	135560000	0.511009
1	135540001	135580000	0.573638
1	135560001	135600000	0.591766
1	136120001	136160000	0.515337
1	136200001	136240000	0.635032
1	136220001	136260000	0.657102
1	136240001	136280000	0.60616
1	136260001	136300000	0.569483
1	136280001	136320000	0.585522
1	136360001	136400000	0.545773
1	136780001	136820000	0.630792
1	136800001	136840000	0.650209
1	136820001	136860000	0.542423
1	136840001	136880000	0.517754
1	136860001	136900000	0.57492
1	136880001	136920000	0.579538
1	136920001	136960000	0.527149
1	136940001	136980000	0.667613
1	136960001	137000000	0.660511
1	136980001	137020000	0.59478
1	137000001	137040000	0.588815
1	137020001	137060000	0.585804
1	137040001	137080000	0.563053
1	137060001	137100000	0.568789
1	137120001	137160000	0.598677
1	137140001	137180000	0.566278
1	137160001	137200000	0.508288
1	137460001	137500000	0.563071
1	137480001	137520000	0.546057
1	137660001	137700000	0.60198
1	137680001	137720000	0.636999
1	137700001	137740000	0.677843
1	137720001	137760000	0.653302
1	137740001	137780000	0.505556
1	137760001	137800000	0.560287
1	143480001	143520000	0.522632
1	143500001	143540000	0.588339
1	143520001	143560000	0.732861
1	144760001	144800000	0.629069
1	145920001	145960000	0.597946
1	146540001	146580000	0.636238
1	146560001	146600000	0.694921
1	146620001	146660000	0.517007
1	146640001	146680000	0.553923
1	146700001	146740000	0.596471
1	146720001	146760000	0.506669
1	146800001	146840000	0.517216
1	148900001	148940000	0.562078
1	148920001	148960000	0.599962
1	148940001	148980000	0.630159
1	148960001	149000000	0.633635
1	149060001	149100000	0.527595
1	150100001	150140000	0.54756
1	150120001	150160000	0.662872
1	150140001	150180000	0.594197
1	151040001	151080000	0.532225
1	154280001	154320000	0.549397
1	158480001	158520000	0.618683
1	162260001	162300000	0.531616
1	162280001	162320000	0.54282
1	169360001	169400000	0.524416
1	170200001	170240000	0.5339
1	170220001	170260000	0.508091
1	172140001	172180000	0.592902
1	174180001	174220000	0.569278
1	174200001	174240000	0.599223
1	174220001	174260000	0.607394
1	174240001	174280000	0.639595
1	174260001	174300000	0.617108
1	174280001	174320000	0.514054
1	174340001	174380000	0.564153
1	174360001	174400000	0.611275
1	174380001	174420000	0.585355
1	174400001	174440000	0.616201
1	174420001	174460000	0.701106
1	174440001	174480000	0.678175
1	174480001	174520000	0.575666
1	174500001	174540000	0.638406
1	174580001	174620000	0.529727
1	174600001	174640000	0.536803
1	174620001	174660000	0.545152
1	174820001	174860000	0.546496
1	174880001	174920000	0.567875
1	174900001	174940000	0.611686
1	174920001	174960000	0.51222
1	174960001	175000000	0.665246
1	174980001	175020000	0.617359
1	175040001	175080000	0.566746
1	175060001	175100000	0.592287
1	175080001	175120000	0.655519
1	175100001	175140000	0.621788
1	175120001	175160000	0.584486
1	175140001	175180000	0.5665
1	175240001	175280000	0.568754
1	175260001	175300000	0.586095
1	175280001	175320000	0.529173
1	175300001	175340000	0.578911
1	175320001	175360000	0.655027
1	175340001	175380000	0.665214
1	175360001	175400000	0.650218
1	175380001	175420000	0.728321
1	175400001	175440000	0.779975
1	175420001	175460000	0.741225
1	175440001	175480000	0.753923
1	175460001	175500000	0.695772
1	175480001	175520000	0.647123
1	175500001	175540000	0.586662
1	175520001	175560000	0.533851
1	175540001	175580000	0.542757
1	175560001	175600000	0.526786
1	175600001	175640000	0.523609
1	175620001	175660000	0.572053
1	175640001	175680000	0.64506
1	175660001	175700000	0.601274
1	177200001	177240000	0.512928
1	182660001	182700000	0.539526
1	182680001	182720000	0.556145
1	183700001	183740000	0.562913
1	185320001	185360000	0.621895
1	185340001	185380000	0.51811
1	186200001	186240000	0.509728
1	186280001	186320000	0.543734
1	187960001	188000000	0.554112
1	188080001	188120000	0.687298
1	188100001	188140000	0.712322
1	188120001	188160000	0.542284
1	188200001	188240000	0.559387
1	188220001	188260000	0.613125
1	188240001	188280000	0.509735
1	189660001	189700000	0.601351
1	189680001	189720000	0.535241
1	189700001	189740000	0.592255
1	189720001	189760000	0.603352
1	189740001	189780000	0.617254
1	189760001	189800000	0.616522
1	189780001	189820000	0.587086
1	189800001	189840000	0.570919
1	189820001	189860000	0.557091
1	189840001	189880000	0.554661
1	189860001	189900000	0.591446
1	189880001	189920000	0.541817
1	190420001	190460000	0.601335
1	190440001	190480000	0.550044
1	190480001	190520000	0.509191
1	190500001	190540000	0.532775
1	190520001	190560000	0.527264
1	191160001	191200000	0.508411
1	191180001	191220000	0.517322
1	191400001	191440000	0.508383
1	192240001	192280000	0.613122
1	192260001	192300000	0.708326
1	192280001	192320000	0.529256
1	192420001	192460000	0.579534
1	192440001	192480000	0.542565
1	192460001	192500000	0.599063
1	192480001	192520000	0.604385
1	192500001	192540000	0.518594
1	193300001	193340000	0.514179
1	193380001	193420000	0.552853
1	193400001	193440000	0.52887
1	193860001	193900000	0.584698
1	193880001	193920000	0.630883
1	193900001	193940000	0.569715
1	193920001	193960000	0.604708
1	193940001	193980000	0.607422
1	193960001	194000000	0.598262
1	194020001	194060000	0.57204
1	194120001	194160000	0.577572
1	194140001	194180000	0.6432
1	194160001	194200000	0.5096
1	195980001	196020000	0.599537
1	196000001	196040000	0.602551
1	197660001	197700000	0.532905
1	197680001	197720000	0.60116
1	197700001	197740000	0.650462
1	197720001	197760000	0.543371
1	198400001	198440000	0.512645
1	198420001	198460000	0.562793
1	198600001	198640000	0.587331
1	198620001	198660000	0.60555
1	198640001	198680000	0.596223
1	198660001	198700000	0.693051
1	198680001	198720000	0.52503
1	198720001	198760000	0.513804
1	198740001	198780000	0.506144
1	198760001	198800000	0.535066
1	198780001	198820000	0.564489
1	198800001	198840000	0.586329
1	198820001	198860000	0.719794
1	198840001	198880000	0.665957
1	198860001	198900000	0.610148
1	198880001	198920000	0.553846
1	198960001	199000000	0.591842
1	198980001	199020000	0.652269
1	199000001	199040000	0.634702
1	199020001	199060000	0.660501
1	199040001	199080000	0.58293
1	199060001	199100000	0.575313
1	199080001	199120000	0.620939
1	199100001	199140000	0.662167
1	199120001	199160000	0.662005
1	199140001	199180000	0.522799
1	199600001	199640000	0.612152
1	199620001	199660000	0.659238
1	199640001	199680000	0.74329
1	199660001	199700000	0.76315
1	199680001	199720000	0.783548
1	199700001	199740000	0.818388
1	199720001	199760000	0.822535
1	199740001	199780000	0.715046
1	199760001	199800000	0.651558
1	199780001	199820000	0.604804
1	200160001	200200000	0.623907
1	200180001	200220000	0.6464
1	200200001	200240000	0.588937
1	200280001	200320000	0.517983
1	200300001	200340000	0.597691
1	200320001	200360000	0.642035
1	200340001	200380000	0.634605
1	200360001	200400000	0.586461
1	200380001	200420000	0.597915
1	200400001	200440000	0.660461
1	200420001	200460000	0.61554
1	200440001	200480000	0.585571
1	200460001	200500000	0.59567
1	200660001	200700000	0.636953
1	200680001	200720000	0.564905
1	200720001	200760000	0.537694
1	200740001	200780000	0.534221
1	200760001	200800000	0.518778
1	200780001	200820000	0.627306
1	200800001	200840000	0.657527
1	200820001	200860000	0.656753
1	200840001	200880000	0.658436
1	200860001	200900000	0.637284
1	200880001	200920000	0.587145
1	200900001	200940000	0.507491
1	200940001	200980000	0.63177
1	200960001	201000000	0.737706
1	200980001	201020000	0.718415
1	201000001	201040000	0.738951
1	201020001	201060000	0.79455
1	201040001	201080000	0.772493
1	201060001	201100000	0.634508
1	201120001	201160000	0.527094
1	201260001	201300000	0.515795
1	201280001	201320000	0.519786
1	201320001	201360000	0.54552
1	201340001	201380000	0.566941
1	201480001	201520000	0.586719
1	201500001	201540000	0.660338
1	201820001	201860000	0.634112
1	201840001	201880000	0.554822
1	201900001	201940000	0.567007
1	201920001	201960000	0.591088
1	201940001	201980000	0.550108
1	201960001	202000000	0.575624
1	201980001	202020000	0.56054
1	202200001	202240000	0.51205
1	202220001	202260000	0.565738
1	202240001	202280000	0.542871
1	202320001	202360000	0.557061
1	202340001	202380000	0.555525
1	202400001	202440000	0.599806
1	202420001	202460000	0.765503
1	202440001	202480000	0.759937
1	202460001	202500000	0.706197
1	202480001	202520000	0.66078
1	202500001	202540000	0.615732
1	202680001	202720000	0.617792
1	202700001	202740000	0.512181
1	203300001	203340000	0.611129
1	203320001	203360000	0.649893
1	203780001	203820000	0.555406
1	204420001	204460000	0.540009
1	204440001	204480000	0.506944
1	204600001	204640000	0.56547
1	204620001	204660000	0.632243
1	204640001	204680000	0.552832
1	204660001	204700000	0.640723
1	204680001	204720000	0.785615
1	204700001	204740000	0.704518
1	204720001	204760000	0.528977
1	204740001	204780000	0.549117
1	204760001	204800000	0.593607
1	204780001	204820000	0.576048
1	204860001	204900000	0.591226
1	204880001	204920000	0.528847
1	204960001	205000000	0.572623
1	204980001	205020000	0.574814
1	205000001	205040000	0.523133
1	205080001	205120000	0.506599
1	205100001	205140000	0.506609
1	205700001	205740000	0.568756
1	205720001	205760000	0.604835
1	205740001	205780000	0.637738
1	205760001	205800000	0.569822
1	205800001	205840000	0.522497
1	205820001	205860000	0.593736
1	205860001	205900000	0.546676
1	205880001	205920000	0.559585
1	205920001	205960000	0.520892
1	208020001	208060000	0.508613
1	208040001	208080000	0.59507
1	208060001	208100000	0.509409
1	208240001	208280000	0.680382
1	208260001	208300000	0.687856
1	208280001	208320000	0.590633
1	208400001	208440000	0.576014
1	208420001	208460000	0.689748
1	208440001	208480000	0.65132
1	208580001	208620000	0.71334
1	208600001	208640000	0.79059
1	208620001	208660000	0.687631
1	208800001	208840000	0.559157
1	208820001	208860000	0.717396
1	208840001	208880000	0.617908
1	209180001	209220000	0.5261
1	209620001	209660000	0.534153
1	209640001	209680000	0.573087
1	209780001	209820000	0.505783
1	210120001	210160000	0.560439
1	210140001	210180000	0.630437
1	210160001	210200000	0.591959
1	210180001	210220000	0.600367
1	210200001	210240000	0.577447
1	210240001	210280000	0.550901
1	210260001	210300000	0.619656
1	210280001	210320000	0.609127
1	210300001	210340000	0.607028
1	210320001	210360000	0.591309
1	210340001	210380000	0.66874
1	210360001	210400000	0.757173
1	210380001	210420000	0.717727
1	211520001	211560000	0.506476
1	212780001	212820000	0.524621
1	212800001	212840000	0.534841
1	213280001	213320000	0.523999
1	213300001	213340000	0.505033
1	216780001	216820000	0.571056
1	216800001	216840000	0.541866
1	219140001	219180000	0.515245
1	220580001	220620000	0.528784
1	221660001	221700000	0.574866
1	221680001	221720000	0.623431
1	221700001	221740000	0.547068
1	226740001	226780000	0.596933
1	226760001	226800000	0.555515
1	227020001	227060000	0.565017
1	227040001	227080000	0.618668
1	227060001	227100000	0.647884
1	227080001	227120000	0.653825
1	227100001	227140000	0.510737
1	227240001	227280000	0.560076
1	227260001	227300000	0.552031
1	227280001	227320000	0.522746
1	227360001	227400000	0.723442
1	227380001	227420000	0.876778
1	227400001	227440000	0.863264
1	227420001	227460000	0.711568
1	227440001	227480000	0.613484
1	227460001	227500000	0.507309
1	227500001	227540000	0.759179
1	227520001	227560000	0.772629
1	227580001	227620000	0.550702
1	227600001	227640000	0.753882
1	227620001	227660000	0.779727
1	227640001	227680000	0.520287
1	227680001	227720000	0.523117
1	227700001	227740000	0.755546
1	227720001	227760000	0.809609
1	227740001	227780000	0.597716
1	227760001	227800000	0.652928
1	227780001	227820000	0.600841
1	227880001	227920000	0.544382
1	227900001	227940000	0.534458
1	227920001	227960000	0.509371
1	228200001	228240000	0.525306
1	228220001	228260000	0.530254
1	228360001	228400000	0.580463
1	228380001	228420000	0.553612
1	228880001	228920000	0.510571
1	231980001	232020000	0.52902
1	232000001	232040000	0.506275
1	232860001	232900000	0.525983
1	237780001	237820000	0.624964
1	237800001	237840000	0.657098
1	237820001	237860000	0.559743
1	237840001	237880000	0.506298
1	245140001	245180000	0.558597
1	249300001	249340000	0.622831
1	249320001	249360000	0.677426
1	249340001	249380000	0.613336
1	249360001	249400000	0.580455
1	249380001	249420000	0.660638
1	249400001	249440000	0.700948
1	249420001	249460000	0.62245
1	249440001	249480000	0.640946
1	249460001	249500000	0.588843
1	255500001	255540000	0.530911
1	264700001	264740000	0.675971
1	264720001	264760000	0.744078
1	264740001	264780000	0.661229
1	264760001	264800000	0.572459
1	264780001	264820000	0.566344
1	265500001	265540000	0.529843
1	270560001	270600000	0.649056
1	270580001	270620000	0.658144
1	271380001	271420000	0.530727
1	271400001	271440000	0.517135
2	20001	60000	0.700785
2	40001	80000	0.687453
2	60001	100000	0.625399
2	80001	120000	0.589345
2	100001	140000	0.573076
2	160001	200000	0.520046
2	200001	240000	0.544278
2	220001	260000	0.569757
2	240001	280000	0.517734
2	17920001	17960000	0.549562
2	22760001	22800000	0.532603
2	28240001	28280000	0.543252
2	28260001	28300000	0.507977
2	28500001	28540000	0.523972
2	28520001	28560000	0.532325
2	28540001	28580000	0.569644
2	28560001	28600000	0.643783
2	28580001	28620000	0.580437
2	30600001	30640000	0.586321
2	30620001	30660000	0.536098
2	30640001	30680000	0.552648
2	30700001	30740000	0.513248
2	30720001	30760000	0.508076
2	30740001	30780000	0.525295
2	30760001	30800000	0.516314
2	31080001	31120000	0.554684
2	31100001	31140000	0.538657
2	31680001	31720000	0.540259
2	31700001	31740000	0.58822
2	31720001	31760000	0.532751
2	32000001	32040000	0.647821
2	32020001	32060000	0.730788
2	32040001	32080000	0.673032
2	32060001	32100000	0.523983
2	32300001	32340000	0.516351
2	32440001	32480000	0.542042
2	33260001	33300000	0.514783
2	34980001	35020000	0.555394
2	35000001	35040000	0.547029
2	35020001	35060000	0.531921
2	35040001	35080000	0.523597
2	35320001	35360000	0.5134
2	37040001	37080000	0.507859
2	37060001	37100000	0.549488
2	37140001	37180000	0.571282
2	37160001	37200000	0.587432
2	37760001	37800000	0.568612
2	37780001	37820000	0.610633
2	37800001	37840000	0.754631
2	37820001	37860000	0.72422
2	37840001	37880000	0.626173
2	37860001	37900000	0.596951
2	38920001	38960000	0.515063
2	40240001	40280000	0.534776
2	40260001	40300000	0.561616
2	40280001	40320000	0.549773
2	40320001	40360000	0.516817
2	40480001	40520000	0.540308
2	40500001	40540000	0.557786
2	40520001	40560000	0.565723
2	41020001	41060000	0.560157
2	41040001	41080000	0.519281
2	41840001	41880000	0.510706
2	44180001	44220000	0.639095
2	44200001	44240000	0.656808
2	44220001	44260000	0.586189
2	46960001	47000000	0.526942
2	47640001	47680000	0.537363
2	49040001	49080000	0.54407
2	49060001	49100000	0.570443
2	49340001	49380000	0.514825
2	49360001	49400000	0.601416
2	49380001	49420000	0.509123
2	49560001	49600000	0.509825
2	49580001	49620000	0.572172
2	49600001	49640000	0.527796
2	51860001	51900000	0.563888
2	51880001	51920000	0.583325
2	52020001	52060000	0.591995
2	52040001	52080000	0.585041
2	52060001	52100000	0.612724
2	52080001	52120000	0.712758
2	52100001	52140000	0.652439
2	52740001	52780000	0.585213
2	52760001	52800000	0.509581
2	54680001	54720000	0.587253
2	54700001	54740000	0.72338
2	54720001	54760000	0.736533
2	54740001	54780000	0.577796
2	56100001	56140000	0.663013
2	56120001	56160000	0.654795
2	56140001	56180000	0.629425
2	56160001	56200000	0.521366
2	56200001	56240000	0.575955
2	56220001	56260000	0.545687
2	57320001	57360000	0.531942
2	57340001	57380000	0.520981
2	59480001	59520000	0.526378
2	59500001	59540000	0.616953
2	59520001	59560000	0.579539
2	59760001	59800000	0.533481
2	60180001	60220000	0.607374
2	60200001	60240000	0.557266
2	60240001	60280000	0.645332
2	60260001	60300000	0.714182
2	60280001	60320000	0.766263
2	60300001	60340000	0.588619
2	60520001	60560000	0.520554
2	60540001	60580000	0.554209
2	60560001	60600000	0.509586
2	61180001	61220000	0.520353
2	61200001	61240000	0.530367
2	61260001	61300000	0.514318
2	73220001	73260000	0.615803
2	73240001	73280000	0.658086
2	73260001	73300000	0.656625
2	73280001	73320000	0.715883
2	73300001	73340000	0.762856
2	73320001	73360000	0.718958
2	73340001	73380000	0.605604
2	73800001	73840000	0.510516
2	74140001	74180000	0.557284
2	74160001	74200000	0.63127
2	74180001	74220000	0.525774
2	77280001	77320000	0.536066
2	81460001	81500000	0.58956
2	81480001	81520000	0.605888
2	81500001	81540000	0.565821
2	85180001	85220000	0.575268
2	85200001	85240000	0.538129
2	92240001	92280000	0.540869
2	92260001	92300000	0.555377
2	92680001	92720000	0.529989
2	92800001	92840000	0.518983
2	92820001	92860000	0.615322
2	92840001	92880000	0.584699
2	92920001	92960000	0.618138
2	92940001	92980000	0.639642
2	93060001	93100000	0.57397
2	93160001	93200000	0.535096
2	93180001	93220000	0.574372
2	93200001	93240000	0.566489
2	93220001	93260000	0.586301
2	93240001	93280000	0.536202
2	93540001	93580000	0.699429
2	93560001	93600000	0.717031
2	93580001	93620000	0.744464
2	93600001	93640000	0.792658
2	93620001	93660000	0.690694
2	93760001	93800000	0.526288
2	93780001	93820000	0.587614
2	93800001	93840000	0.527219
2	94500001	94540000	0.520334
2	95980001	96020000	0.512327
2	96160001	96200000	0.528119
2	96180001	96220000	0.653946
2	96200001	96240000	0.610625
2	96220001	96260000	0.576614
2	96240001	96280000	0.681638
2	96260001	96300000	0.69205
2	98420001	98460000	0.507348
2	98460001	98500000	0.548308
2	98480001	98520000	0.562407
2	99120001	99160000	0.558545
2	99140001	99180000	0.626686
2	99600001	99640000	0.573168
2	99620001	99660000	0.764823
2	99640001	99680000	0.758292
2	99660001	99700000	0.701305
2	99680001	99720000	0.604
2	99700001	99740000	0.578427
2	99720001	99760000	0.556812
2	99740001	99780000	0.569748
2	99760001	99800000	0.598878
2	99780001	99820000	0.607932
2	99800001	99840000	0.505336
2	100080001	100120000	0.510095
2	100240001	100280000	0.57685
2	100260001	100300000	0.62004
2	100280001	100320000	0.536914
2	100360001	100400000	0.574062
2	100380001	100420000	0.543174
2	100580001	100620000	0.515755
2	100600001	100640000	0.543392
2	100620001	100660000	0.551431
2	100640001	100680000	0.54437
2	100720001	100760000	0.614041
2	100740001	100780000	0.708446
2	100760001	100800000	0.681524
2	100780001	100820000	0.593921
2	100920001	100960000	0.63831
2	100940001	100980000	0.522629
2	100980001	101020000	0.578196
2	101000001	101040000	0.614756
2	101020001	101060000	0.568498
2	101040001	101080000	0.5217
2	101160001	101200000	0.651907
2	101180001	101220000	0.68251
2	101240001	101280000	0.600478
2	101260001	101300000	0.579438
2	101340001	101380000	0.528783
2	101440001	101480000	0.581157
2	101460001	101500000	0.55396
2	101480001	101520000	0.52898
2	105680001	105720000	0.514569
2	111040001	111080000	0.518263
2	111060001	111100000	0.537093
2	111080001	111120000	0.536591
2	111300001	111340000	0.572101
2	111340001	111380000	0.523603
2	111960001	112000000	0.510067
2	111980001	112020000	0.51664
2	112000001	112040000	0.512008
2	115020001	115060000	0.650355
2	119080001	119120000	0.574488
2	119100001	119140000	0.519982
2	121840001	121880000	0.533675
2	121860001	121900000	0.648129
2	121880001	121920000	0.5765
2	124680001	124720000	0.700267
2	124700001	124740000	0.629397
2	124720001	124760000	0.55361
2	136620001	136660000	0.508682
2	136880001	136920000	0.590949
2	136900001	136940000	0.54062
2	139960001	140000000	0.552587
3	4900001	4940000	0.537027
3	6620001	6660000	0.594613
3	6640001	6680000	0.618231
3	6660001	6700000	0.568214
3	6680001	6720000	0.584313
3	9740001	9780000	0.571154
3	9760001	9800000	0.587716
3	9780001	9820000	0.527233
3	9820001	9860000	0.511183
3	23300001	23340000	0.524421
3	23360001	23400000	0.558037
3	23380001	23420000	0.50853
3	23820001	23860000	0.550042
3	23840001	23880000	0.554695
3	31900001	31940000	0.53034
3	38140001	38180000	0.53971
3	38160001	38200000	0.844529
3	38180001	38220000	0.769595
3	38200001	38240000	0.726038
3	38220001	38260000	0.752059
3	38240001	38280000	0.705624
3	38260001	38300000	0.708981
3	38280001	38320000	0.672428
3	38300001	38340000	0.681188
3	38320001	38360000	0.662518
3	38340001	38380000	0.613028
3	38360001	38400000	0.610844
3	38380001	38420000	0.640349
3	38400001	38440000	0.721743
3	38420001	38460000	0.728643
3	38440001	38480000	0.591881
3	38460001	38500000	0.543503
3	38480001	38520000	0.613462
3	38500001	38540000	0.679886
3	38520001	38560000	0.643035
3	38540001	38580000	0.580723
3	38560001	38600000	0.589751
3	38580001	38620000	0.528103
3	38600001	38640000	0.585857
3	38620001	38660000	0.634765
3	38640001	38680000	0.65663
3	38660001	38700000	0.654763
3	38680001	38720000	0.538191
3	38760001	38800000	0.549955
3	38780001	38820000	0.596091
3	38800001	38840000	0.599922
3	38820001	38860000	0.599053
3	38840001	38880000	0.517778
3	38900001	38940000	0.557772
3	38920001	38960000	0.61976
3	38940001	38980000	0.512207
3	38980001	39020000	0.538091
3	39000001	39040000	0.572491
3	39020001	39060000	0.508212
3	39060001	39100000	0.713622
3	39080001	39120000	0.632193
3	39220001	39260000	0.512639
3	39240001	39280000	0.58322
3	39260001	39300000	0.690745
3	39280001	39320000	0.544253
3	39300001	39340000	0.519378
3	39320001	39360000	0.657843
3	39360001	39400000	0.549207
3	39380001	39420000	0.575543
3	39400001	39440000	0.625071
3	39420001	39460000	0.666676
3	39440001	39480000	0.633825
3	39460001	39500000	0.621202
3	39480001	39520000	0.652365
3	39500001	39540000	0.670859
3	39520001	39560000	0.602016
3	39540001	39580000	0.506915
3	39560001	39600000	0.548679
3	39580001	39620000	0.545151
3	39600001	39640000	0.545513
3	39620001	39660000	0.645915
3	39640001	39680000	0.739275
3	39660001	39700000	0.697088
3	39680001	39720000	0.686179
3	39700001	39740000	0.603324
3	39760001	39800000	0.720335
3	39800001	39840000	0.662994
3	39820001	39860000	0.756807
3	39840001	39880000	0.776075
3	39880001	39920000	0.767439
3	39900001	39940000	0.767439
3	39920001	39960000	0.687804
3	39940001	39980000	0.617267
3	39960001	40000000	0.68467
3	39980001	40020000	0.674505
3	40000001	40040000	0.563571
3	40020001	40060000	0.630811
3	40040001	40080000	0.612132
3	40060001	40100000	0.629092
3	40080001	40120000	0.587374
3	40100001	40140000	0.612339
3	40120001	40160000	0.672611
3	40140001	40180000	0.80202
3	40160001	40200000	0.893928
3	40180001	40220000	0.779048
3	40200001	40240000	0.687495
3	40220001	40260000	0.664466
3	40240001	40280000	0.721895
3	40260001	40300000	0.722511
3	40280001	40320000	0.687977
3	40300001	40340000	0.693261
3	40320001	40360000	0.676967
3	40340001	40380000	0.625624
3	40360001	40400000	0.548937
3	40380001	40420000	0.56198
3	40400001	40440000	0.620704
3	40420001	40460000	0.581681
3	40440001	40480000	0.581297
3	40460001	40500000	0.560715
3	40500001	40540000	0.553314
3	40520001	40560000	0.669363
3	40540001	40580000	0.599134
3	40560001	40600000	0.577305
3	40580001	40620000	0.566325
3	40600001	40640000	0.558212
3	40640001	40680000	0.534814
3	40660001	40700000	0.665623
3	40680001	40720000	0.757796
3	40700001	40740000	0.759359
3	40720001	40760000	0.76804
3	40740001	40780000	0.853698
3	40760001	40800000	0.810159
3	40780001	40820000	0.700143
3	40800001	40840000	0.7061
3	40820001	40860000	0.688217
3	40840001	40880000	0.600446
3	40900001	40940000	0.507224
3	40920001	40960000	0.513551
3	41020001	41060000	0.545644
3	41040001	41080000	0.626385
3	41060001	41100000	0.605343
3	41080001	41120000	0.664271
3	41100001	41140000	0.599006
3	41120001	41160000	0.562476
3	41140001	41180000	0.573295
3	41160001	41200000	0.536629
3	41180001	41220000	0.588009
3	41200001	41240000	0.644935
3	41220001	41260000	0.655691
3	41240001	41280000	0.547842
3	41280001	41320000	0.552067
3	41300001	41340000	0.618399
3	41320001	41360000	0.550898
3	41360001	41400000	0.574205
3	41380001	41420000	0.706925
3	41400001	41440000	0.522563
3	41420001	41460000	0.640248
3	41440001	41480000	0.719592
3	41460001	41500000	0.520936
3	41480001	41520000	0.726526
3	41500001	41540000	0.763351
3	41520001	41560000	0.698908
3	41860001	41900000	0.640515
3	41880001	41920000	0.647399
3	41900001	41940000	0.511118
3	42480001	42520000	0.51738
3	42500001	42540000	0.515514
3	42520001	42560000	0.565496
3	42540001	42580000	0.554942
3	42560001	42600000	0.617827
3	42580001	42620000	0.639916
3	42640001	42680000	0.523305
3	42660001	42700000	0.610397
3	42680001	42720000	0.743156
3	42700001	42740000	0.759251
3	42720001	42760000	0.755018
3	42740001	42780000	0.826403
3	42760001	42800000	0.835165
3	42780001	42820000	0.678663
3	42800001	42840000	0.58002
3	42820001	42860000	0.648153
3	42840001	42880000	0.665734
3	42860001	42900000	0.674233
3	42880001	42920000	0.718854
3	42900001	42940000	0.730884
3	42920001	42960000	0.540629
3	42960001	43000000	0.559939
3	42980001	43020000	0.63621
3	43000001	43040000	0.628519
3	43020001	43060000	0.560297
3	43040001	43080000	0.555438
3	43480001	43520000	0.549964
3	43600001	43640000	0.608103
3	43620001	43660000	0.634578
3	43640001	43680000	0.665908
3	43660001	43700000	0.65486
3	43680001	43720000	0.548445
3	43700001	43740000	0.539155
3	43720001	43760000	0.619766
3	46600001	46640000	0.523962
3	46620001	46660000	0.509575
3	48420001	48460000	0.556171
3	48440001	48480000	0.555602
3	52120001	52160000	0.533249
3	57120001	57160000	0.533759
3	62600001	62640000	0.549623
3	62620001	62660000	0.509281
3	66720001	66760000	0.559106
3	66740001	66780000	0.578818
3	66940001	66980000	0.634552
3	66960001	67000000	0.687703
3	67200001	67240000	0.639308
3	67220001	67260000	0.715761
3	67240001	67280000	0.592421
3	72120001	72160000	0.550338
3	72140001	72180000	0.590159
3	72160001	72200000	0.533001
3	73420001	73460000	0.597034
3	73440001	73480000	0.555927
3	77180001	77220000	0.758069
3	77200001	77240000	0.789569
3	82120001	82160000	0.537121
3	82280001	82320000	0.602153
3	82300001	82340000	0.692265
3	82320001	82360000	0.705654
3	82340001	82380000	0.635482
3	82400001	82440000	0.702788
3	82420001	82460000	0.656169
3	82540001	82580000	0.595442
3	82560001	82600000	0.609275
3	82580001	82620000	0.574624
3	83020001	83060000	0.560257
3	83040001	83080000	0.549826
3	83580001	83620000	0.574425
3	83600001	83640000	0.700561
3	83620001	83660000	0.701788
3	83640001	83680000	0.591542
3	83680001	83720000	0.520186
3	85320001	85360000	0.624923
3	85340001	85380000	0.684272
3	85360001	85400000	0.614055
3	91140001	91180000	0.590875
3	91160001	91200000	0.61468
3	100840001	100880000	0.551695
3	100860001	100900000	0.565303
3	101060001	101100000	0.547157
3	101080001	101120000	0.537706
3	101940001	101980000	0.511296
3	101960001	102000000	0.556786
3	102000001	102040000	0.534395
3	102120001	102160000	0.608902
3	102140001	102180000	0.522727
3	102260001	102300000	0.549109
3	102560001	102600000	0.579576
3	102580001	102620000	0.556825
3	107260001	107300000	0.528393
3	107580001	107620000	0.54991
4	520001	560000	0.5993
4	540001	580000	0.642289
4	560001	600000	0.579196
4	13560001	13600000	0.548197
4	13580001	13620000	0.581584
4	13600001	13640000	0.527507
4	13660001	13700000	0.505966
4	13680001	13720000	0.514616
4	13740001	13780000	0.535883
4	13760001	13800000	0.577481
4	13780001	13820000	0.584034
4	13800001	13840000	0.515317
4	14040001	14080000	0.54574
4	14060001	14100000	0.586163
4	25080001	25120000	0.529492
4	25100001	25140000	0.648112
4	25120001	25160000	0.713646
4	25140001	25180000	0.658488
4	29380001	29420000	0.52382
4	29400001	29440000	0.533991
4	37180001	37220000	0.50719
4	37200001	37240000	0.554833
4	38260001	38300000	0.514042
4	38280001	38320000	0.576794
4	44440001	44480000	0.563385
4	44680001	44720000	0.560539
4	44700001	44740000	0.577468
4	46300001	46340000	0.52764
4	46320001	46360000	0.639308
4	46340001	46380000	0.658876
4	46360001	46400000	0.612642
4	46400001	46440000	0.577775
4	46460001	46500000	0.676343
4	46480001	46520000	0.53611
4	46500001	46540000	0.713282
4	46520001	46560000	0.877941
4	46540001	46580000	0.879124
4	46560001	46600000	0.887184
4	46580001	46620000	0.829081
4	46600001	46640000	0.830748
4	46620001	46660000	0.888567
4	46640001	46680000	0.851098
4	46660001	46700000	0.842989
4	46680001	46720000	0.823367
4	46700001	46740000	0.713913
4	46720001	46760000	0.66262
4	46740001	46780000	0.63005
4	46760001	46800000	0.538502
4	46780001	46820000	0.615305
4	46800001	46840000	0.690608
4	46820001	46860000	0.698655
4	46840001	46880000	0.664598
4	46860001	46900000	0.559446
4	46880001	46920000	0.577698
4	47020001	47060000	0.56232
4	47040001	47080000	0.56053
4	47120001	47160000	0.648608
4	47140001	47180000	0.564729
4	47160001	47200000	0.53997
4	47180001	47220000	0.627991
4	47200001	47240000	0.677968
4	47220001	47260000	0.642718
4	47240001	47280000	0.686991
4	47260001	47300000	0.745739
4	47280001	47320000	0.756746
4	47300001	47340000	0.904993
4	47320001	47360000	0.855881
4	47340001	47380000	0.828927
4	47360001	47400000	0.889974
4	47380001	47420000	0.927022
4	47400001	47440000	0.933108
4	47420001	47460000	0.925673
4	47440001	47480000	0.933778
4	47460001	47500000	0.893157
4	47480001	47520000	0.805188
4	47500001	47540000	0.826945
4	47520001	47560000	0.863434
4	47540001	47580000	0.883119
4	47560001	47600000	0.920868
4	47580001	47620000	0.926354
4	47600001	47640000	0.94932
4	47620001	47660000	0.941866
4	47640001	47680000	0.930974
4	47660001	47700000	0.928314
4	47680001	47720000	0.897539
4	47700001	47740000	0.863899
4	47720001	47760000	0.753032
4	47740001	47780000	0.671998
4	47760001	47800000	0.683903
4	47780001	47820000	0.675908
4	47800001	47840000	0.65647
4	47820001	47860000	0.721779
4	47840001	47880000	0.766493
4	47860001	47900000	0.701178
4	47880001	47920000	0.693529
4	47900001	47940000	0.769618
4	47920001	47960000	0.680189
4	47940001	47980000	0.562256
4	47960001	48000000	0.63003
4	47980001	48020000	0.709293
4	48000001	48040000	0.726405
4	48020001	48060000	0.679847
4	48040001	48080000	0.677721
4	48060001	48100000	0.61965
4	48080001	48120000	0.612877
4	48100001	48140000	0.691567
4	48120001	48160000	0.678653
4	48140001	48180000	0.742514
4	48160001	48200000	0.685088
4	48180001	48220000	0.680407
4	48200001	48240000	0.662355
4	48220001	48260000	0.536691
4	48240001	48280000	0.507593
4	48260001	48300000	0.65401
4	48280001	48320000	0.534791
4	48300001	48340000	0.527841
4	48320001	48360000	0.654998
4	48340001	48380000	0.639055
4	48360001	48400000	0.616783
4	48380001	48420000	0.638817
4	48400001	48440000	0.563356
4	48420001	48460000	0.534248
4	48440001	48480000	0.643456
4	48460001	48500000	0.71243
4	48480001	48520000	0.686838
4	48500001	48540000	0.614942
4	48520001	48560000	0.546815
4	48540001	48580000	0.509628
4	49240001	49280000	0.567782
4	49260001	49300000	0.651284
4	49280001	49320000	0.743474
4	49300001	49340000	0.749213
4	49320001	49360000	0.681758
4	49340001	49380000	0.632285
4	49360001	49400000	0.625623
4	49380001	49420000	0.590619
4	59400001	59440000	0.523889
4	59420001	59460000	0.513351
4	62940001	62980000	0.595257
4	63080001	63120000	0.517203
4	66420001	66460000	0.524734
4	66440001	66480000	0.538301
4	66500001	66540000	0.51369
4	66520001	66560000	0.52578
4	69980001	70020000	0.58331
4	70000001	70040000	0.570167
4	71820001	71860000	0.524307
4	73860001	73900000	0.545713
4	80540001	80580000	0.586189
4	80560001	80600000	0.800115
4	80580001	80620000	0.746218
4	80600001	80640000	0.608419
4	80660001	80700000	0.511865
4	80680001	80720000	0.527313
4	80700001	80740000	0.569501
4	80720001	80760000	0.517471
4	82640001	82680000	0.743758
4	82660001	82700000	0.812145
4	82680001	82720000	0.85199
4	82700001	82740000	0.849428
4	82720001	82760000	0.705762
4	82780001	82820000	0.518699
4	83200001	83240000	0.618146
4	83220001	83260000	0.77867
4	83240001	83280000	0.821098
4	83260001	83300000	0.811928
4	83280001	83320000	0.543129
4	85780001	85820000	0.533658
4	88400001	88440000	0.580586
4	89680001	89720000	0.557443
4	89700001	89740000	0.654931
4	89720001	89760000	0.54047
4	89740001	89780000	0.512704
4	89760001	89800000	0.601464
4	95080001	95120000	0.524085
4	95580001	95620000	0.513519
4	95600001	95640000	0.58143
4	95620001	95660000	0.624994
4	95640001	95680000	0.678278
4	95660001	95700000	0.759692
4	95680001	95720000	0.742636
4	97980001	98020000	0.570951
4	98000001	98040000	0.569141
4	98020001	98060000	0.559312
4	98040001	98080000	0.594369
4	99540001	99580000	0.512983
4	101580001	101620000	0.528086
5	780001	820000	0.557301
5	800001	840000	0.642112
5	820001	860000	0.577353
5	6160001	6200000	0.575537
5	13280001	13320000	0.63937
5	13300001	13340000	0.594535
5	13320001	13360000	0.588167
5	13340001	13380000	0.545163
5	13380001	13420000	0.618253
5	13400001	13440000	0.631718
5	13420001	13460000	0.5124
5	17380001	17420000	0.535733
5	17400001	17440000	0.523377
5	21180001	21220000	0.666725
5	21200001	21240000	0.651033
5	21220001	21260000	0.538222
5	21300001	21340000	0.533949
5	22280001	22320000	0.525574
5	22300001	22340000	0.5965
5	22320001	22360000	0.579627
5	28860001	28900000	0.588954
5	28880001	28920000	0.735438
5	28900001	28940000	0.645293
5	29140001	29180000	0.52549
5	29160001	29200000	0.532888
5	29180001	29220000	0.616345
5	29200001	29240000	0.627917
5	29220001	29260000	0.543885
5	29480001	29520000	0.639511
5	29500001	29540000	0.597366
5	29520001	29560000	0.531227
5	33520001	33560000	0.638064
5	33540001	33580000	0.673904
5	33560001	33600000	0.625527
5	33580001	33620000	0.567593
5	33660001	33700000	0.543578
5	33680001	33720000	0.517031
5	34300001	34340000	0.589708
5	34320001	34360000	0.638298
5	34340001	34380000	0.550388
5	34360001	34400000	0.516405
5	42340001	42380000	0.512
5	49180001	49220000	0.511401
5	49800001	49840000	0.533276
5	49820001	49860000	0.536984
5	49860001	49900000	0.535949
5	49880001	49920000	0.515707
5	52920001	52960000	0.617789
5	52940001	52980000	0.62194
5	52960001	53000000	0.542993
5	52980001	53020000	0.576136
5	53000001	53040000	0.568374
5	53020001	53060000	0.516437
5	53760001	53800000	0.546795
5	53780001	53820000	0.517696
5	53800001	53840000	0.534329
5	53980001	54020000	0.530088
5	54060001	54100000	0.514823
5	54080001	54120000	0.656613
5	54100001	54140000	0.615719
5	54120001	54160000	0.55805
5	54140001	54180000	0.678392
5	54160001	54200000	0.612276
5	56020001	56060000	0.516354
5	56100001	56140000	0.520405
5	56120001	56160000	0.620035
5	56140001	56180000	0.610425
5	56560001	56600000	0.542752
5	56580001	56620000	0.553326
5	56620001	56660000	0.525243
5	56640001	56680000	0.576262
5	56660001	56700000	0.537305
5	56680001	56720000	0.50778
5	56700001	56740000	0.521675
5	56740001	56780000	0.53257
5	61000001	61040000	0.543349
5	61020001	61060000	0.509582
5	86940001	86980000	0.512012
5	86960001	87000000	0.522529
5	89140001	89180000	0.506769
5	93840001	93880000	0.62767
5	93900001	93940000	0.546158
5	93920001	93960000	0.526064
6	160001	200000	0.505085
6	180001	220000	0.691572
6	200001	240000	0.646838
6	220001	260000	0.65317
6	240001	280000	0.729751
6	260001	300000	0.802343
6	280001	320000	0.772474
6	320001	360000	0.572136
6	1960001	2000000	0.507261
6	2020001	2060000	0.54153
6	16920001	16960000	0.55162
6	25520001	25560000	0.538389
6	28820001	28860000	0.552538
6	47960001	48000000	0.50583
6	47980001	48020000	0.61777
6	48000001	48040000	0.681769
6	48020001	48060000	0.669078
6	48040001	48080000	0.608958
6	48060001	48100000	0.582133
6	48120001	48160000	0.543198
6	48140001	48180000	0.533632
6	48160001	48200000	0.547603
6	48280001	48320000	0.532714
6	48980001	49020000	0.507474
6	49000001	49040000	0.572246
6	49020001	49060000	0.608194
6	49040001	49080000	0.778257
6	49060001	49100000	0.725301
6	49180001	49220000	0.567325
6	49200001	49240000	0.616437
6	49220001	49260000	0.657058
6	49240001	49280000	0.622736
6	49260001	49300000	0.594948
6	49280001	49320000	0.613515
6	49300001	49340000	0.598712
6	49320001	49360000	0.675393
6	49340001	49380000	0.697888
6	49360001	49400000	0.663296
6	49380001	49420000	0.664296
6	49400001	49440000	0.6587
6	49420001	49460000	0.646988
6	49440001	49480000	0.674977
6	49460001	49500000	0.690132
6	49480001	49520000	0.680275
6	49500001	49540000	0.662484
6	49520001	49560000	0.658522
6	49540001	49580000	0.675249
6	49560001	49600000	0.600976
6	49580001	49620000	0.63285
6	49600001	49640000	0.722916
6	49620001	49660000	0.765165
6	49640001	49680000	0.760943
6	49660001	49700000	0.746518
6	49680001	49720000	0.717469
6	49700001	49740000	0.637491
6	49960001	50000000	0.519888
6	49980001	50020000	0.571316
6	50000001	50040000	0.564048
6	50180001	50220000	0.533972
6	50200001	50240000	0.624926
6	50220001	50260000	0.640997
6	50240001	50280000	0.579793
6	50260001	50300000	0.617102
6	50280001	50320000	0.538068
6	50580001	50620000	0.562983
6	50600001	50640000	0.627153
6	50620001	50660000	0.675272
6	50640001	50680000	0.697992
6	50660001	50700000	0.64063
6	50680001	50720000	0.533841
6	50700001	50740000	0.621045
6	50720001	50760000	0.630527
6	50740001	50780000	0.558514
6	50760001	50800000	0.54535
6	50780001	50820000	0.550457
6	50880001	50920000	0.584352
6	50900001	50940000	0.594748
6	50920001	50960000	0.637139
6	50960001	51000000	0.546515
6	50980001	51020000	0.622112
6	51980001	52020000	0.537633
6	52000001	52040000	0.511087
6	52040001	52080000	0.546018
6	52060001	52100000	0.521037
6	52120001	52160000	0.526384
6	52140001	52180000	0.597494
6	52200001	52240000	0.526123
6	53320001	53360000	0.525454
6	53860001	53900000	0.565529
6	53880001	53920000	0.609645
6	53900001	53940000	0.561214
6	55180001	55220000	0.558011
6	55200001	55240000	0.525629
6	55820001	55860000	0.659267
6	56020001	56060000	0.610814
6	56040001	56080000	0.622818
6	56060001	56100000	0.550877
6	56100001	56140000	0.54481
6	56120001	56160000	0.562789
6	56140001	56180000	0.551459
6	58500001	58540000	0.666652
6	58520001	58560000	0.530378
6	60520001	60560000	0.537774
6	61100001	61140000	0.509471
6	62780001	62820000	0.510522
6	63040001	63080000	0.526828
6	63060001	63100000	0.587265
6	63080001	63120000	0.523174
6	69140001	69180000	0.557065
6	69540001	69580000	0.649092
6	69560001	69600000	0.576727
6	78240001	78280000	0.512251
6	80640001	80680000	0.542528
6	82300001	82340000	0.50541
6	87840001	87880000	0.506301
6	87860001	87900000	0.505365
6	93220001	93260000	0.649772
6	93240001	93280000	0.59358
6	93440001	93480000	0.550204
6	93520001	93560000	0.571807
6	93540001	93580000	0.651634
6	93560001	93600000	0.591326
6	93580001	93620000	0.582618
6	93600001	93640000	0.610261
6	93620001	93660000	0.587695
6	93800001	93840000	0.552619
6	93820001	93860000	0.534088
6	93860001	93900000	0.619149
6	93880001	93920000	0.520134
6	94580001	94620000	0.510201
6	94600001	94640000	0.552759
6	94680001	94720000	0.521849
6	94700001	94740000	0.512299
6	94760001	94800000	0.530571
6	94780001	94820000	0.5678
6	94800001	94840000	0.575029
6	95000001	95040000	0.518915
6	95380001	95420000	0.580756
6	96480001	96520000	0.562899
6	96500001	96540000	0.569537
6	96520001	96560000	0.554597
6	96540001	96580000	0.665764
6	96640001	96680000	0.568025
6	96660001	96700000	0.507343
6	96680001	96720000	0.620909
6	96700001	96740000	0.578506
6	96920001	96960000	0.646082
6	96940001	96980000	0.657504
6	97160001	97200000	0.52558
6	97340001	97380000	0.558855
6	101760001	101800000	0.589207
6	101780001	101820000	0.634615
6	101800001	101840000	0.522846
6	104600001	104640000	0.505342
6	104740001	104780000	0.692551
6	104760001	104800000	0.719941
6	104780001	104820000	0.664811
6	104820001	104860000	0.516366
6	104840001	104880000	0.609723
6	104860001	104900000	0.671794
6	104880001	104920000	0.706411
6	104900001	104940000	0.708062
6	104920001	104960000	0.715242
6	104940001	104980000	0.824345
6	104960001	105000000	0.847423
6	104980001	105020000	0.828699
6	105000001	105040000	0.670832
6	105060001	105100000	0.51368
6	105080001	105120000	0.52631
6	105360001	105400000	0.670622
6	105380001	105420000	0.684963
6	105400001	105440000	0.576055
6	105420001	105460000	0.748258
6	105440001	105480000	0.689677
6	105460001	105500000	0.657471
6	105480001	105520000	0.74607
6	105500001	105540000	0.592872
6	105520001	105560000	0.580338
6	105540001	105580000	0.689725
6	105560001	105600000	0.584029
6	105580001	105620000	0.541096
6	105600001	105640000	0.604862
6	105620001	105660000	0.662325
6	105640001	105680000	0.712224
6	105660001	105700000	0.61593
6	105700001	105740000	0.526159
6	105720001	105760000	0.721646
6	105740001	105780000	0.710451
6	105760001	105800000	0.547495
6	105780001	105820000	0.642657
6	105800001	105840000	0.545292
6	108600001	108640000	0.569275
6	108620001	108660000	0.512462
6	110620001	110660000	0.528433
6	111980001	112020000	0.52781
6	113360001	113400000	0.523024
6	113440001	113480000	0.507649
6	113920001	113960000	0.531797
6	113940001	113980000	0.533905
6	113960001	114000000	0.511534
6	113980001	114020000	0.610187
6	114000001	114040000	0.563713
6	114100001	114140000	0.543005
6	114120001	114160000	0.698247
6	114140001	114180000	0.675556
6	114420001	114460000	0.538442
6	114460001	114500000	0.583148
6	114480001	114520000	0.539842
6	114820001	114860000	0.543665
6	115400001	115440000	0.50675
6	115440001	115480000	0.579068
6	115460001	115500000	0.537206
6	115540001	115580000	0.528931
6	115560001	115600000	0.561014
6	115620001	115660000	0.584912
6	115640001	115680000	0.630511
6	115660001	115700000	0.590402
6	115740001	115780000	0.542419
6	115780001	115820000	0.5762
6	115800001	115840000	0.630937
6	115860001	115900000	0.572441
6	115880001	115920000	0.591359
6	115900001	115940000	0.542697
6	116460001	116500000	0.507324
6	116480001	116520000	0.566054
6	116500001	116540000	0.528372
6	116600001	116640000	0.528348
6	116740001	116780000	0.569634
6	116760001	116800000	0.601706
6	116780001	116820000	0.517775
6	116880001	116920000	0.564843
6	116900001	116940000	0.506054
6	116920001	116960000	0.595395
6	116940001	116980000	0.657816
6	116960001	117000000	0.620717
6	116980001	117020000	0.676946
6	117000001	117040000	0.811357
6	117020001	117060000	0.687538
6	117040001	117080000	0.579594
6	117060001	117100000	0.552623
6	117080001	117120000	0.540615
6	117100001	117140000	0.596702
6	117120001	117160000	0.744504
6	117140001	117180000	0.665771
6	118100001	118140000	0.548776
6	118180001	118220000	0.540176
6	118960001	119000000	0.556749
6	118980001	119020000	0.674679
6	119000001	119040000	0.769975
6	119020001	119060000	0.734626
6	119040001	119080000	0.62076
6	119060001	119100000	0.565182
6	119080001	119120000	0.541944
6	119220001	119260000	0.543622
6	119240001	119280000	0.556939
6	119260001	119300000	0.610803
6	119280001	119320000	0.679644
6	119300001	119340000	0.652924
6	119320001	119360000	0.606093
6	119340001	119380000	0.600801
6	119360001	119400000	0.69611
6	119380001	119420000	0.719014
6	119400001	119440000	0.593307
6	119560001	119600000	0.515046
6	121280001	121320000	0.570371
6	121440001	121480000	0.62751
6	121460001	121500000	0.551505
6	122260001	122300000	0.506955
6	122680001	122720000	0.552327
6	122700001	122740000	0.526888
6	123380001	123420000	0.556508
6	123400001	123440000	0.537084
6	123960001	124000000	0.522224
6	124760001	124800000	0.538044
6	124840001	124880000	0.524762
6	125420001	125460000	0.565736
6	138100001	138140000	0.560639
6	138120001	138160000	0.527169
6	138780001	138820000	0.521391
6	138800001	138840000	0.691173
6	138820001	138860000	0.689125
6	139080001	139120000	0.516931
6	139100001	139140000	0.635228
6	139120001	139160000	0.650942
6	139140001	139180000	0.566336
6	139660001	139700000	0.531548
6	140320001	140360000	0.595943
6	140340001	140380000	0.580226
6	140580001	140620000	0.576227
6	140600001	140640000	0.602038
6	140760001	140800000	0.514356
6	140780001	140820000	0.580568
6	140800001	140840000	0.568305
6	142900001	142940000	0.509321
6	143680001	143720000	0.561988
7	30180001	30220000	0.512291
7	30780001	30820000	0.519874
7	33800001	33840000	0.549791
7	33820001	33860000	0.5741
7	33880001	33920000	0.579288
7	33900001	33940000	0.668186
7	33920001	33960000	0.5433
7	37620001	37660000	0.562599
7	37820001	37860000	0.565053
7	46880001	46920000	0.533023
7	47020001	47060000	0.540156
7	47040001	47080000	0.533766
7	55460001	55500000	0.546157
7	55480001	55520000	0.540167
7	55500001	55540000	0.63032
7	55520001	55560000	0.61296
7	55540001	55580000	0.585841
7	55600001	55640000	0.516456
7	56260001	56300000	0.597585
7	56300001	56340000	0.534658
7	56320001	56360000	0.615185
7	57080001	57120000	0.531015
7	57100001	57140000	0.564119
7	64560001	64600000	0.59799
7	64580001	64620000	0.621474
7	64720001	64760000	0.524134
7	77980001	78020000	0.535796
7	78000001	78040000	0.560427
7	78020001	78060000	0.539763
7	78040001	78080000	0.50714
8	26180001	26220000	0.631589
8	26200001	26240000	0.514721
8	26720001	26760000	0.521341
8	26740001	26780000	0.505609
8	39420001	39460000	0.607377
8	39440001	39480000	0.61184
8	44300001	44340000	0.524628
8	44320001	44360000	0.530054
8	44380001	44420000	0.532892
8	44400001	44440000	0.517447
8	44420001	44460000	0.510278
8	44660001	44700000	0.593836
8	44680001	44720000	0.689101
8	44700001	44740000	0.608512
8	45480001	45520000	0.671336
8	45500001	45540000	0.569904
8	45560001	45600000	0.547895
8	45700001	45740000	0.590527
8	45720001	45760000	0.614923
8	45740001	45780000	0.629148
8	45760001	45800000	0.686734
8	45780001	45820000	0.627736
8	45800001	45840000	0.526644
8	46180001	46220000	0.524841
8	46200001	46240000	0.591808
8	46220001	46260000	0.591745
8	46240001	46280000	0.540019
8	46260001	46300000	0.536834
8	46280001	46320000	0.54473
8	46300001	46340000	0.567204
8	46320001	46360000	0.575199
8	46420001	46460000	0.549931
8	46440001	46480000	0.536586
8	46460001	46500000	0.55986
8	47100001	47140000	0.617406
8	47120001	47160000	0.610855
8	47680001	47720000	0.53316
8	47700001	47740000	0.534793
8	48720001	48760000	0.559979
8	48740001	48780000	0.624637
8	48760001	48800000	0.624444
8	48780001	48820000	0.525541
8	51120001	51160000	0.538078
8	51660001	51700000	0.513652
8	51680001	51720000	0.547037
8	51840001	51880000	0.505003
8	51860001	51900000	0.526574
8	51880001	51920000	0.548435
8	51900001	51940000	0.539291
8	52140001	52180000	0.507749
8	52160001	52200000	0.536398
8	52180001	52220000	0.527675
8	52200001	52240000	0.527799
8	52220001	52260000	0.565174
8	52240001	52280000	0.589255
8	52260001	52300000	0.545139
8	53100001	53140000	0.523941
8	53120001	53160000	0.521194
8	53140001	53180000	0.658653
8	53160001	53200000	0.695936
8	53180001	53220000	0.701716
8	53200001	53240000	0.703878
8	53220001	53260000	0.66645
8	53240001	53280000	0.695011
8	53260001	53300000	0.732735
8	53280001	53320000	0.632333
8	53300001	53340000	0.571576
8	53320001	53360000	0.628934
8	53340001	53380000	0.674627
8	53360001	53400000	0.668122
8	53380001	53420000	0.617435
8	53400001	53440000	0.548875
8	53420001	53460000	0.507819
8	53520001	53560000	0.575423
8	53540001	53580000	0.53909
8	53580001	53620000	0.570413
8	53700001	53740000	0.591601
8	53720001	53760000	0.661437
8	53740001	53780000	0.5692
8	53800001	53840000	0.588154
8	53820001	53860000	0.640326
8	53840001	53880000	0.510551
8	54620001	54660000	0.510936
8	64060001	64100000	0.588939
8	64080001	64120000	0.557766
8	64100001	64140000	0.550101
8	64120001	64160000	0.578741
8	64140001	64180000	0.575678
8	64160001	64200000	0.578514
8	64180001	64220000	0.549336
8	64200001	64240000	0.510924
8	67040001	67080000	0.527991
8	67060001	67100000	0.640403
8	67080001	67120000	0.605378
8	67100001	67140000	0.575033
8	67120001	67160000	0.598437
8	67140001	67180000	0.634035
8	67160001	67200000	0.671008
8	67180001	67220000	0.695348
8	67200001	67240000	0.671486
8	67220001	67260000	0.567296
8	67240001	67280000	0.570415
8	67260001	67300000	0.621392
8	67280001	67320000	0.644792
8	67300001	67340000	0.679236
8	67320001	67360000	0.751841
8	67340001	67380000	0.830744
8	67360001	67400000	0.849696
8	67380001	67420000	0.760645
8	67400001	67440000	0.599197
8	67420001	67460000	0.515901
8	67440001	67480000	0.507192
8	67460001	67500000	0.684351
8	67480001	67520000	0.776348
8	67500001	67540000	0.688189
8	67520001	67560000	0.568582
8	67560001	67600000	0.61249
8	67580001	67620000	0.606655
8	67620001	67660000	0.540946
8	67640001	67680000	0.536299
8	67740001	67780000	0.545275
8	68720001	68760000	0.585775
8	68740001	68780000	0.557198
8	68840001	68880000	0.559385
8	68860001	68900000	0.557847
8	69340001	69380000	0.506499
8	69360001	69400000	0.529044
8	69380001	69420000	0.577098
8	69400001	69440000	0.541091
8	69420001	69460000	0.531776
8	69440001	69480000	0.56712
8	69460001	69500000	0.530815
8	69480001	69520000	0.5316
8	78920001	78960000	0.534074
8	78940001	78980000	0.57598
8	78960001	79000000	0.629279
8	78980001	79020000	0.672125
8	79000001	79040000	0.738995
8	79020001	79060000	0.696501
8	79040001	79080000	0.622619
8	79060001	79100000	0.610692
8	79080001	79120000	0.598861
8	79140001	79180000	0.511682
8	79160001	79200000	0.543853
8	79680001	79720000	0.522259
8	80040001	80080000	0.554588
8	80480001	80520000	0.506938
8	80500001	80540000	0.565025
8	81820001	81860000	0.525591
8	84300001	84340000	0.516466
8	85200001	85240000	0.531024
8	91740001	91780000	0.520467
8	91760001	91800000	0.508746
8	92260001	92300000	0.529351
8	92280001	92320000	0.616913
8	93900001	93940000	0.589325
8	94000001	94040000	0.51551
8	94060001	94100000	0.509793
8	94080001	94120000	0.581344
8	94100001	94140000	0.554537
8	94120001	94160000	0.652704
8	94140001	94180000	0.724105
8	94820001	94860000	0.509888
8	94900001	94940000	0.63192
8	94920001	94960000	0.673906
8	94940001	94980000	0.592767
8	95000001	95040000	0.508902
8	95020001	95060000	0.531333
8	95040001	95080000	0.505131
8	95060001	95100000	0.520339
8	105720001	105760000	0.50884
8	105740001	105780000	0.525392
8	105820001	105860000	0.521876
8	105900001	105940000	0.547405
8	112600001	112640000	0.50937
8	114860001	114900000	0.580699
8	115480001	115520000	0.613558
8	125160001	125200000	0.508718
9	32040001	32080000	0.561703
9	32060001	32100000	0.561233
9	34660001	34700000	0.545957
9	37180001	37220000	0.556172
9	37200001	37240000	0.545327
9	70520001	70560000	0.603008
9	70540001	70580000	0.681982
9	71360001	71400000	0.524861
9	71380001	71420000	0.536064
9	71400001	71440000	0.540512
9	73900001	73940000	0.680194
9	73920001	73960000	0.721596
9	73940001	73980000	0.543576
9	75940001	75980000	0.540764
9	75960001	76000000	0.534886
9	75980001	76020000	0.506931
9	76000001	76040000	0.52834
9	76020001	76060000	0.525772
9	76040001	76080000	0.515981
9	76060001	76100000	0.515693
9	76940001	76980000	0.574965
9	76960001	77000000	0.581126
9	78940001	78980000	0.525678
9	80600001	80640000	0.532588
9	80620001	80660000	0.531951
9	80640001	80680000	0.516686
9	80660001	80700000	0.532564
9	80680001	80720000	0.586386
9	80700001	80740000	0.549493
9	80720001	80760000	0.588057
9	80740001	80780000	0.628972
9	80820001	80860000	0.510062
9	80860001	80900000	0.541856
9	80880001	80920000	0.607726
9	80900001	80940000	0.576889
9	80940001	80980000	0.506929
9	80960001	81000000	0.522266
9	81080001	81120000	0.519904
9	81100001	81140000	0.569177
9	81220001	81260000	0.562024
9	81240001	81280000	0.540801
9	81920001	81960000	0.552405
9	81940001	81980000	0.540384
9	83000001	83040000	0.515305
9	84660001	84700000	0.561285
9	86520001	86560000	0.644919
9	86540001	86580000	0.628076
9	86920001	86960000	0.522508
9	87480001	87520000	0.523264
9	87500001	87540000	0.543934
9	91940001	91980000	0.506925
9	91960001	92000000	0.589979
9	91980001	92020000	0.569602
9	94560001	94600000	0.574655
9	95980001	96020000	0.533405
9	96000001	96040000	0.634257
9	101880001	101920000	0.582189
9	101900001	101940000	0.57054
9	104000001	104040000	0.506199
9	104020001	104060000	0.58289
9	104140001	104180000	0.531428
9	104160001	104200000	0.562489
9	123840001	123880000	0.520782
10	36460001	36500000	0.558173
10	36480001	36520000	0.540694
10	54700001	54740000	0.540972
10	64860001	64900000	0.513158
10	64880001	64920000	0.58739
10	64900001	64940000	0.514234
11	4480001	4520000	0.567263
11	4500001	4540000	0.551946
11	27740001	27780000	0.528009
11	27760001	27800000	0.507097
11	39160001	39200000	0.514347
11	39180001	39220000	0.514884
11	39300001	39340000	0.555095
11	39320001	39360000	0.535635
11	49480001	49520000	0.515121
11	50060001	50100000	0.519873
11	53600001	53640000	0.57652
11	53620001	53660000	0.547959
11	53680001	53720000	0.513498
11	55800001	55840000	0.588275
11	55820001	55860000	0.54302
12	2200001	2240000	0.559686
12	2220001	2260000	0.572978
12	15200001	15240000	0.531114
12	15220001	15260000	0.544604
12	15240001	15280000	0.515924
12	15260001	15300000	0.521046
12	16120001	16160000	0.512672
12	16140001	16180000	0.513754
12	22780001	22820000	0.573041
12	22800001	22840000	0.587088
12	26120001	26160000	0.505359
12	28460001	28500000	0.555568
12	28480001	28520000	0.540597
12	55040001	55080000	0.606064
12	55060001	55100000	0.520898
13	17740001	17780000	0.566971
13	17760001	17800000	0.515199
13	20100001	20140000	0.537671
13	20860001	20900000	0.50487
13	32260001	32300000	0.540532
13	32280001	32320000	0.546827
13	33760001	33800000	0.51038
13	33780001	33820000	0.524301
13	33840001	33880000	0.528055
13	35040001	35080000	0.515324
13	35060001	35100000	0.53079
13	35080001	35120000	0.551379
13	35100001	35140000	0.542774
13	35120001	35160000	0.540682
13	35140001	35180000	0.505832
13	36540001	36580000	0.518852
13	36560001	36600000	0.580929
13	41500001	41540000	0.507792
13	41520001	41560000	0.638216
13	41540001	41580000	0.662352
13	41560001	41600000	0.50558
13	41960001	42000000	0.621055
13	41980001	42020000	0.514738
13	42320001	42360000	0.505471
13	42860001	42900000	0.517754
13	48340001	48380000	0.574591
13	49540001	49580000	0.523702
13	51380001	51420000	0.525113
13	51400001	51440000	0.511939
13	51420001	51460000	0.535593
13	51440001	51480000	0.65252
[truncated: 1,398 more rows]

## Sheet: Table S3
Table S3 Potential candidate regions detected by XP-EHH (Jianli VS Asian wild boar)
Chr	Start	End	XP-EHH
1	14400001	14440000	1.14246
1	14420001	14460000	1.04677
1	30140001	30180000	1.05839
1	30980001	31020000	1.12477
1	31800001	31840000	1.47727
1	31820001	31860000	1.63981
1	31840001	31880000	1.51668
1	31860001	31900000	1.07584
1	33320001	33360000	1.53155
1	33340001	33380000	1.67984
1	33360001	33400000	1.5738
1	33380001	33420000	1.46486
1	33400001	33440000	1.49081
1	33420001	33460000	1.52416
1	33440001	33480000	1.38576
1	33460001	33500000	1.26398
1	33480001	33520000	1.26364
1	33500001	33540000	1.05808
1	33580001	33620000	1.30031
1	33600001	33640000	1.3738
1	33620001	33660000	1.30469
1	33640001	33680000	1.15171
1	33660001	33700000	1.0531
1	36460001	36500000	1.13735
1	36480001	36520000	1.23376
1	37660001	37700000	1.25184
1	37680001	37720000	1.33852
1	37700001	37740000	1.17952
1	37720001	37760000	1.10436
1	37740001	37780000	1.09841
1	37860001	37900000	1.07134
1	37880001	37920000	1.05083
1	37940001	37980000	1.04734
1	37960001	38000000	1.05231
1	37980001	38020000	1.09342
1	38000001	38040000	1.18303
1	38780001	38820000	1.58143
1	38800001	38840000	1.65353
1	38820001	38860000	1.46915
1	38840001	38880000	1.487
1	38860001	38900000	1.544
1	38880001	38920000	1.54957
1	38900001	38940000	1.51804
1	38920001	38960000	1.28584
1	38940001	38980000	1.21008
1	38960001	39000000	1.27449
1	40740001	40780000	1.21669
1	41620001	41660000	1.09772
1	41640001	41680000	1.138
1	41660001	41700000	1.0606
1	45060001	45100000	1.05453
1	45120001	45160000	1.05045
1	45140001	45180000	1.08262
1	45160001	45200000	1.06957
1	45180001	45220000	1.08924
1	45440001	45480000	1.25403
1	45460001	45500000	1.27942
1	45480001	45520000	1.23996
1	47480001	47520000	1.1302
1	47500001	47540000	1.10061
1	47520001	47560000	1.24633
1	47540001	47580000	1.31046
1	47560001	47600000	1.24424
1	47580001	47620000	1.05513
1	50040001	50080000	1.08604
1	55480001	55520000	1.05078
1	55500001	55540000	1.14397
1	55520001	55560000	1.18711
1	55540001	55580000	1.16995
1	55560001	55600000	1.14267
1	55580001	55620000	1.0611
1	55600001	55640000	1.06842
1	55620001	55660000	1.10947
1	55640001	55680000	1.04978
1	55700001	55740000	1.16949
1	55720001	55760000	1.32362
1	55740001	55780000	1.19347
1	55980001	56020000	1.04107
1	58820001	58860000	1.08599
1	58840001	58880000	1.11361
1	58880001	58920000	1.12377
1	67080001	67120000	1.49888
1	67100001	67140000	1.444
1	67120001	67160000	1.25152
1	67140001	67180000	1.23909
1	67160001	67200000	1.27711
1	67180001	67220000	1.16637
1	67700001	67740000	1.26504
1	67720001	67760000	1.33347
1	67740001	67780000	1.35263
1	67760001	67800000	1.33141
1	67780001	67820000	1.37176
1	67800001	67840000	1.37255
1	67820001	67860000	1.21639
1	67840001	67880000	1.09026
1	67860001	67900000	1.06435
1	67880001	67920000	1.09976
1	71720001	71760000	1.32692
1	71740001	71780000	1.36613
1	71760001	71800000	1.30364
1	71780001	71820000	1.2277
1	71800001	71840000	1.15738
1	73180001	73220000	1.04085
1	99600001	99640000	1.10864
1	99620001	99660000	1.34278
1	99640001	99680000	1.39275
1	99660001	99700000	1.42973
1	99680001	99720000	1.34177
1	99980001	100020000	1.20964
1	104020001	104060000	1.05611
1	105000001	105040000	1.19912
1	105020001	105060000	1.27461
1	105040001	105080000	1.22945
1	105060001	105100000	1.05382
1	107080001	107120000	1.28573
1	107100001	107140000	1.26252
1	107120001	107160000	1.09332
1	107140001	107180000	1.22527
1	107160001	107200000	1.28917
1	107180001	107220000	1.22527
1	107200001	107240000	1.20204
1	107220001	107260000	1.21826
1	108080001	108120000	1.17653
1	108100001	108140000	1.45384
1	108120001	108160000	1.46522
1	108140001	108180000	1.36859
1	109220001	109260000	1.21301
1	109240001	109280000	1.26195
1	109260001	109300000	1.50708
1	109280001	109320000	1.53298
1	109300001	109340000	1.3542
1	118060001	118100000	1.10643
1	118080001	118120000	1.14238
1	124160001	124200000	1.08114
1	124180001	124220000	1.09775
1	124200001	124240000	1.11448
1	124280001	124320000	1.28412
1	129340001	129380000	1.06081
1	129360001	129400000	1.08399
1	129380001	129420000	1.17976
1	129400001	129440000	1.23078
1	129420001	129460000	1.38257
1	129440001	129480000	1.50442
1	129460001	129500000	1.48517
1	129480001	129520000	1.31375
1	129500001	129540000	1.27643
1	129520001	129560000	1.20138
1	130880001	130920000	1.06556
1	131460001	131500000	1.07043
1	131600001	131640000	1.10256
1	131620001	131660000	1.12238
1	131640001	131680000	1.09543
1	132600001	132640000	1.14992
1	132620001	132660000	1.0538
1	132640001	132680000	1.24944
1	132660001	132700000	1.36118
1	132680001	132720000	1.38021
1	132700001	132740000	1.26501
1	132720001	132760000	1.18868
1	132740001	132780000	1.22683
1	132760001	132800000	1.21886
1	132780001	132820000	1.14256
1	132800001	132840000	1.12436
1	132820001	132860000	1.10524
1	133020001	133060000	1.10018
1	133040001	133080000	1.12316
1	133060001	133100000	1.09253
1	133280001	133320000	1.08017
1	133300001	133340000	1.0697
1	133340001	133380000	1.0578
1	133360001	133400000	1.16
1	133380001	133420000	1.2521
1	133400001	133440000	1.25858
1	133420001	133460000	1.27148
1	133440001	133480000	1.35461
1	133460001	133500000	1.31056
1	133480001	133520000	1.32558
1	133500001	133540000	1.40544
1	133520001	133560000	1.3821
1	133540001	133580000	1.25421
1	133560001	133600000	1.06378
1	133640001	133680000	1.08389
1	133660001	133700000	1.24468
1	133680001	133720000	1.32209
1	133700001	133740000	1.27329
1	133720001	133760000	1.13342
1	133740001	133780000	1.04194
1	133820001	133860000	1.07363
1	133920001	133960000	1.04281
1	134520001	134560000	1.19479
1	134540001	134580000	1.20508
1	134560001	134600000	1.22806
1	134580001	134620000	1.24835
1	134600001	134640000	1.28372
1	134620001	134660000	1.28818
1	134640001	134680000	1.24247
1	134660001	134700000	1.24025
1	134680001	134720000	1.17308
1	135300001	135340000	1.2106
1	135320001	135360000	1.50339
1	135340001	135380000	1.53111
1	135360001	135400000	1.45432
1	135380001	135420000	1.51674
1	135400001	135440000	1.56337
1	135420001	135460000	1.51141
1	135440001	135480000	1.38383
1	135460001	135500000	1.34401
1	135480001	135520000	1.37046
1	135500001	135540000	1.41815
1	135520001	135560000	1.42525
1	135540001	135580000	1.35122
1	135560001	135600000	1.27882
1	135580001	135620000	1.17881
1	135600001	135640000	1.13629
1	135620001	135660000	1.05806
1	135880001	135920000	1.09345
1	135900001	135940000	1.26544
1	135920001	135960000	1.51605
1	135940001	135980000	1.57176
1	135960001	136000000	1.54527
1	135980001	136020000	1.41134
1	136000001	136040000	1.40559
1	136020001	136060000	1.39058
1	136040001	136080000	1.37396
1	136060001	136100000	1.39096
1	136080001	136120000	1.40338
1	136100001	136140000	1.3829
1	136120001	136160000	1.27128
1	136140001	136180000	1.18575
1	136160001	136200000	1.26324
1	136180001	136220000	1.36626
1	136200001	136240000	1.36264
1	136220001	136260000	1.29527
1	136240001	136280000	1.25279
1	136260001	136300000	1.29553
1	136280001	136320000	1.41128
1	136300001	136340000	1.41928
1	136320001	136360000	1.16986
1	137140001	137180000	1.11621
1	137160001	137200000	1.23634
1	137180001	137220000	1.29191
1	137200001	137240000	1.25045
1	137220001	137260000	1.14767
1	137240001	137280000	1.09182
1	137260001	137300000	1.0581
1	139280001	139320000	1.1603
1	139300001	139340000	1.18586
1	146400001	146440000	1.19038
1	146420001	146460000	1.20494
1	146440001	146480000	1.22024
1	146460001	146500000	1.2689
1	146480001	146520000	1.16575
1	146500001	146540000	1.09914
1	146520001	146560000	1.10055
1	146600001	146640000	1.03842
1	146660001	146700000	1.10174
1	146720001	146760000	1.07146
1	146740001	146780000	1.24675
1	146760001	146800000	1.41306
1	146780001	146820000	1.49039
1	146800001	146840000	1.33435
1	146820001	146860000	1.28792
1	146840001	146880000	1.39944
1	146860001	146900000	1.39041
1	148900001	148940000	1.12415
1	148920001	148960000	1.15728
1	150240001	150280000	1.09406
1	158480001	158520000	1.08004
1	174900001	174940000	1.07839
1	174920001	174960000	1.08354
1	174940001	174980000	1.0415
1	174980001	175020000	1.05405
1	175000001	175040000	1.14211
1	175020001	175060000	1.10168
1	175600001	175640000	1.1434
1	175620001	175660000	1.07702
1	182420001	182460000	1.26484
1	182440001	182480000	1.13109
1	182520001	182560000	1.08213
1	182540001	182580000	1.09685
1	182600001	182640000	1.05569
1	182620001	182660000	1.21008
1	182640001	182680000	1.17372
1	182660001	182700000	1.13335
1	182680001	182720000	1.11379
1	182700001	182740000	1.05623
1	184600001	184640000	1.04345
1	184620001	184660000	1.08825
1	184640001	184680000	1.08721
1	184660001	184700000	1.04497
1	187080001	187120000	1.25826
1	187100001	187140000	1.18446
1	187120001	187160000	1.08076
1	190420001	190460000	1.06187
1	190440001	190480000	1.23577
1	190460001	190500000	1.3582
1	190480001	190520000	1.26486
1	190500001	190540000	1.07713
1	192500001	192540000	1.05923
1	193300001	193340000	1.14109
1	193440001	193480000	1.04023
1	193940001	193980000	1.0503
1	193960001	194000000	1.04739
1	194140001	194180000	1.04692
1	196280001	196320000	1.10127
1	196300001	196340000	1.16797
1	198860001	198900000	1.05071
1	198880001	198920000	1.12343
1	198900001	198940000	1.14161
1	198920001	198960000	1.21454
1	198940001	198980000	1.29087
1	198960001	199000000	1.24205
1	198980001	199020000	1.22215
1	199000001	199040000	1.20924
1	199020001	199060000	1.15777
1	199040001	199080000	1.23364
1	199060001	199100000	1.35474
1	199080001	199120000	1.43168
1	199100001	199140000	1.44161
1	199120001	199160000	1.46005
1	199600001	199640000	1.25268
1	200340001	200380000	1.06172
1	200360001	200400000	1.10305
1	200380001	200420000	1.16703
1	200400001	200440000	1.24883
1	200420001	200460000	1.32038
1	200440001	200480000	1.21902
1	200660001	200700000	1.23809
1	200680001	200720000	1.16197
1	200700001	200740000	1.12068
1	200720001	200760000	1.0405
1	200880001	200920000	1.21278
1	200900001	200940000	1.41499
1	200920001	200960000	1.54728
1	200940001	200980000	1.48558
1	200960001	201000000	1.31425
1	200980001	201020000	1.19628
1	201000001	201040000	1.04605
1	201540001	201580000	1.0721
1	201560001	201600000	1.06788
1	201580001	201620000	1.0964
1	201600001	201640000	1.10152
1	201780001	201820000	1.24172
1	201800001	201840000	1.27873
1	201820001	201860000	1.15014
1	201840001	201880000	1.26974
1	201860001	201900000	1.21633
1	201880001	201920000	1.10005
1	201980001	202020000	1.15359
1	202000001	202040000	1.11772
1	202020001	202060000	1.08613
1	202040001	202080000	1.08806
1	202120001	202160000	1.17175
1	202140001	202180000	1.2257
1	202160001	202200000	1.18331
1	202180001	202220000	1.24399
1	202200001	202240000	1.34228
1	202220001	202260000	1.43529
1	202240001	202280000	1.42577
1	202260001	202300000	1.33162
1	202280001	202320000	1.23293
1	202300001	202340000	1.09254
1	202320001	202360000	1.20466
1	202340001	202380000	1.27105
1	202600001	202640000	1.29683
1	202620001	202660000	1.35509
1	202640001	202680000	1.19344
1	202660001	202700000	1.03967
1	203240001	203280000	1.17028
1	203260001	203300000	1.2536
1	203280001	203320000	1.31916
1	203300001	203340000	1.30755
1	203320001	203360000	1.04641
1	204680001	204720000	1.12427
1	204700001	204740000	1.30892
1	204720001	204760000	1.39434
1	204740001	204780000	1.43279
1	204760001	204800000	1.57671
1	204780001	204820000	1.56136
1	204800001	204840000	1.44665
1	204820001	204860000	1.38211
1	204840001	204880000	1.40444
1	204860001	204900000	1.3314
1	204880001	204920000	1.10136
1	205100001	205140000	1.17555
1	205120001	205160000	1.08643
1	205700001	205740000	1.19795
1	205720001	205760000	1.1812
1	206740001	206780000	1.05635
1	206760001	206800000	1.12547
1	209480001	209520000	1.08136
1	209640001	209680000	1.13288
1	209660001	209700000	1.26097
1	209680001	209720000	1.4336
1	209700001	209740000	1.45271
1	209720001	209760000	1.27646
1	209740001	209780000	1.16771
1	209760001	209800000	1.12262
1	209780001	209820000	1.08624
1	210200001	210240000	1.04269
1	210220001	210260000	1.14451
1	210240001	210280000	1.06216
1	213060001	213100000	1.04445
1	213500001	213540000	1.07039
1	213520001	213560000	1.10013
1	218660001	218700000	1.12889
1	218680001	218720000	1.07729
1	219020001	219060000	1.34909
1	219040001	219080000	1.60817
1	219060001	219100000	1.65631
1	219080001	219120000	1.66151
1	219100001	219140000	1.65051
1	219120001	219160000	1.54371
1	219140001	219180000	1.51003
1	219160001	219200000	1.4959
1	219180001	219220000	1.37843
1	219200001	219240000	1.30201
1	219220001	219260000	1.25126
1	219240001	219280000	1.11745
1	226400001	226440000	1.09526
1	226420001	226460000	1.13277
1	226960001	227000000	1.06654
1	226980001	227020000	1.1756
1	227000001	227040000	1.1462
1	227020001	227060000	1.10934
1	227040001	227080000	1.04738
1	227100001	227140000	1.14492
1	227120001	227160000	1.07221
1	227160001	227200000	1.08509
1	227180001	227220000	1.09659
1	227200001	227240000	1.14801
1	227220001	227260000	1.10212
1	227240001	227280000	1.04557
1	227260001	227300000	1.04822
1	227560001	227600000	1.16357
1	227580001	227620000	1.09867
1	227600001	227640000	1.12404
1	227620001	227660000	1.17066
1	227640001	227680000	1.27496
1	227660001	227700000	1.27858
1	227680001	227720000	1.23129
1	227700001	227740000	1.15215
1	227720001	227760000	1.04892
1	227800001	227840000	1.04025
1	227820001	227860000	1.16185
1	227840001	227880000	1.25422
1	227860001	227900000	1.22539
1	227880001	227920000	1.3256
1	227900001	227940000	1.43804
1	227920001	227960000	1.53512
1	227940001	227980000	1.4776
1	227960001	228000000	1.20874
1	227980001	228020000	1.1998
1	228000001	228040000	1.20809
1	228020001	228060000	1.13607
1	228180001	228220000	1.11524
1	228200001	228240000	1.38416
1	228220001	228260000	1.35308
1	228240001	228280000	1.11021
1	228860001	228900000	1.05775
1	228880001	228920000	1.09065
1	250960001	251000000	1.25002
1	250980001	251020000	1.08688
1	257840001	257880000	1.1338
1	260320001	260360000	1.36034
1	267420001	267460000	1.27944
1	267440001	267480000	1.56824
1	267460001	267500000	1.19938
1	267780001	267820000	1.19422
1	267800001	267840000	1.2549
1	268380001	268420000	1.25292
1	268680001	268720000	1.08913
1	270580001	270620000	1.32602
1	271320001	271360000	1.29293
1	271340001	271380000	1.50933
1	271360001	271400000	1.47791
1	271380001	271420000	1.39177
1	271400001	271440000	1.29765
2	9360001	9400000	1.15224
2	17920001	17960000	1.26086
2	17940001	17980000	1.50514
2	17960001	18000000	1.28921
2	18740001	18780000	1.04186
2	20720001	20760000	1.18692
2	27220001	27260000	1.11531
2	27240001	27280000	1.17532
2	28480001	28520000	1.14777
2	28500001	28540000	1.28214
2	28520001	28560000	1.23465
2	28540001	28580000	1.24787
2	28560001	28600000	1.32092
2	28580001	28620000	1.35326
2	28600001	28640000	1.08394
2	30120001	30160000	1.10853
2	30140001	30180000	1.12195
2	30600001	30640000	1.16366
2	30620001	30660000	1.23461
2	30640001	30680000	1.22654
2	31060001	31100000	1.17338
2	31080001	31120000	1.13456
2	31500001	31540000	1.14633
2	31520001	31560000	1.12714
2	31720001	31760000	1.14733
2	31740001	31780000	1.26046
2	31760001	31800000	1.09018
2	32740001	32780000	1.1746
2	32760001	32800000	1.0865
2	33200001	33240000	1.06646
2	33960001	34000000	1.26658
2	33980001	34020000	1.24053
2	34940001	34980000	1.03867
2	34960001	35000000	1.04042
2	35000001	35040000	1.06323
2	35020001	35060000	1.14157
2	35040001	35080000	1.07483
2	36980001	37020000	1.27563
2	37000001	37040000	1.33754
2	37020001	37060000	1.24692
2	37040001	37080000	1.30728
2	37060001	37100000	1.50906
2	37080001	37120000	1.58981
2	37100001	37140000	1.73374
2	37120001	37160000	1.81573
2	37140001	37180000	1.66483
2	37160001	37200000	1.46889
2	37180001	37220000	1.16186
2	37720001	37760000	1.18988
2	37740001	37780000	1.26897
2	37760001	37800000	1.12046
2	38100001	38140000	1.07799
2	38180001	38220000	1.06838
2	39980001	40020000	1.08057
2	40000001	40040000	1.13429
2	40020001	40060000	1.14792
2	40240001	40280000	1.34226
2	40260001	40300000	1.43469
2	40280001	40320000	1.59023
2	40300001	40340000	1.69329
2	40320001	40360000	1.60581
2	40340001	40380000	1.28978
2	40360001	40400000	1.09184
2	40380001	40420000	1.1451
2	40460001	40500000	1.41705
2	40480001	40520000	1.48755
2	40500001	40540000	1.48154
2	40520001	40560000	1.44819
2	40540001	40580000	1.09251
2	40980001	41020000	1.09718
2	41000001	41040000	1.38042
2	41020001	41060000	1.3721
2	41040001	41080000	1.13683
2	44180001	44220000	1.04088
2	44200001	44240000	1.05579
2	44220001	44260000	1.04581
2	44240001	44280000	1.09641
2	44260001	44300000	1.07079
2	92160001	92200000	1.10457
2	92180001	92220000	1.16099
2	92200001	92240000	1.09303
2	92220001	92260000	1.07552
2	92240001	92280000	1.07301
2	92680001	92720000	1.08326
2	92700001	92740000	1.13223
2	92720001	92760000	1.13778
2	92740001	92780000	1.07413
2	93060001	93100000	1.044
2	93080001	93120000	1.20885
2	93100001	93140000	1.19083
2	93120001	93160000	1.11521
2	93140001	93180000	1.06293
2	93220001	93260000	1.07933
2	93240001	93280000	1.08917
2	93260001	93300000	1.0977
2	94480001	94520000	1.13538
2	94500001	94540000	1.25231
2	94520001	94560000	1.25113
2	94540001	94580000	1.22638
2	94560001	94600000	1.25447
2	94580001	94620000	1.22243
2	94600001	94640000	1.1873
2	94620001	94660000	1.04647
2	95880001	95920000	1.22722
2	95900001	95940000	1.24829
2	95920001	95960000	1.21762
2	95940001	95980000	1.17966
2	95960001	96000000	1.27893
2	95980001	96020000	1.4228
2	96000001	96040000	1.46448
2	96020001	96060000	1.39712
2	96040001	96080000	1.19639
2	96220001	96260000	1.07635
2	96240001	96280000	1.05751
2	96260001	96300000	1.10927
2	98540001	98580000	1.1305
2	98560001	98600000	1.09986
2	99640001	99680000	1.03925
2	99660001	99700000	1.08224
2	99680001	99720000	1.18448
2	99700001	99740000	1.24164
2	99720001	99760000	1.25734
2	99740001	99780000	1.26083
2	99760001	99800000	1.18434
2	99780001	99820000	1.10021
2	99960001	100000000	1.12567
2	99980001	100020000	1.10529
2	100000001	100040000	1.11359
2	100020001	100060000	1.16888
2	100040001	100080000	1.25453
2	100060001	100100000	1.27423
2	100080001	100120000	1.20793
2	100100001	100140000	1.23824
2	100120001	100160000	1.15252
2	100220001	100260000	1.13794
2	100240001	100280000	1.14549
2	100260001	100300000	1.07874
2	100400001	100440000	1.15684
2	100420001	100460000	1.19304
2	100440001	100480000	1.08506
2	100460001	100500000	1.04032
2	100480001	100520000	1.11204
2	100500001	100540000	1.20391
2	100520001	100560000	1.04812
2	100560001	100600000	1.20093
2	100580001	100620000	1.26338
2	100600001	100640000	1.21191
2	100620001	100660000	1.09995
2	100940001	100980000	1.0513
2	100960001	101000000	1.23064
2	100980001	101020000	1.27178
2	101000001	101040000	1.28704
2	101020001	101060000	1.15694
2	128220001	128260000	1.08447
2	128380001	128420000	1.11718
2	128400001	128440000	1.08348
2	136300001	136340000	1.18033
2	136600001	136640000	1.12612
2	136620001	136660000	1.1216
2	143840001	143880000	1.37765
2	148220001	148260000	1.34625
2	150840001	150880000	1.05509
3	6640001	6680000	1.16643
3	6660001	6700000	1.39295
3	6680001	6720000	1.33114
3	9780001	9820000	1.28915
3	9800001	9840000	1.51309
3	9820001	9860000	1.47496
3	13320001	13360000	1.09257
3	13340001	13380000	1.30846
3	13360001	13400000	1.38096
3	13380001	13420000	1.30305
3	18340001	18380000	1.14336
3	18360001	18400000	1.1525
3	18380001	18420000	1.0581
3	18480001	18520000	1.14623
3	18500001	18540000	1.08983
3	19160001	19200000	1.22076
3	21220001	21260000	1.05853
3	21240001	21280000	1.17276
3	21400001	21440000	1.14062
3	21420001	21460000	1.0595
3	21480001	21520000	1.0504
3	21500001	21540000	1.153
3	21520001	21560000	1.25524
3	21540001	21580000	1.17546
3	23260001	23300000	1.31868
3	23280001	23320000	1.32875
3	23300001	23340000	1.22828
3	23320001	23360000	1.19813
3	23340001	23380000	1.11289
3	23360001	23400000	1.04072
3	28700001	28740000	1.03977
3	31840001	31880000	1.05542
3	31860001	31900000	1.1105
3	31880001	31920000	1.27598
3	31900001	31940000	1.2201
3	33660001	33700000	1.1057
3	33680001	33720000	1.13613
3	33700001	33740000	1.12854
3	33720001	33760000	1.15962
3	38280001	38320000	1.04906
3	38320001	38360000	1.06943
3	38340001	38380000	1.10406
3	38360001	38400000	1.05821
3	42340001	42380000	1.07902
3	42360001	42400000	1.05462
3	42480001	42520000	1.05824
3	42560001	42600000	1.10786
3	42580001	42620000	1.25103
3	42600001	42640000	1.31538
3	42620001	42660000	1.33338
3	42640001	42680000	1.36796
3	42660001	42700000	1.36076
3	42680001	42720000	1.2656
3	42700001	42740000	1.15113
3	42720001	42760000	1.07027
3	42740001	42780000	1.04965
3	42780001	42820000	1.21893
3	42800001	42840000	1.38088
3	42820001	42860000	1.15359
3	43960001	44000000	1.04875
3	43980001	44020000	1.07609
3	45800001	45840000	1.04479
3	46220001	46260000	1.11232
3	46240001	46280000	1.14169
3	47380001	47420000	1.1699
3	48380001	48420000	1.20959
3	48400001	48440000	1.11176
3	66880001	66920000	1.13645
3	66900001	66940000	1.13376
3	66920001	66960000	1.08443
3	69660001	69700000	1.04183
3	73420001	73460000	1.08585
3	73440001	73480000	1.10388
3	96300001	96340000	1.0828
3	96480001	96520000	1.13696
3	96500001	96540000	1.11839
3	101020001	101060000	1.04991
3	102100001	102140000	1.05505
3	102300001	102340000	1.27589
3	102320001	102360000	1.19266
3	102360001	102400000	1.18418
3	102380001	102420000	1.15977
3	128380001	128420000	1.22608
4	2820001	2860000	1.19316
4	2840001	2880000	1.3835
4	2860001	2900000	1.05426
4	11700001	11740000	1.26189
4	11720001	11760000	1.41054
4	11740001	11780000	1.41076
4	11760001	11800000	1.10746
4	13900001	13940000	1.06267
4	13920001	13960000	1.12807
4	13940001	13980000	1.21638
4	13960001	14000000	1.19679
4	13980001	14020000	1.04462
4	14040001	14080000	1.1638
4	14060001	14100000	1.4032
4	14420001	14460000	1.04043
4	16100001	16140000	1.04593
4	16580001	16620000	1.35167
4	16600001	16640000	1.38214
4	16800001	16840000	1.06946
4	16820001	16860000	1.31381
4	16840001	16880000	1.28972
4	16860001	16900000	1.32137
4	17020001	17060000	1.04847
4	17060001	17100000	1.07093
4	17080001	17120000	1.16986
4	17100001	17140000	1.13097
4	17880001	17920000	1.08788
4	17900001	17940000	1.16765
4	17920001	17960000	1.09923
4	18060001	18100000	1.33775
4	18080001	18120000	1.33354
4	18100001	18140000	1.13195
4	36340001	36380000	1.08555
4	36360001	36400000	1.08987
4	48180001	48220000	1.10799
4	48200001	48240000	1.16031
4	48320001	48360000	1.0653
4	48340001	48380000	1.10594
4	48360001	48400000	1.11684
4	48380001	48420000	1.13284
4	48400001	48440000	1.1637
4	48420001	48460000	1.14463
4	48440001	48480000	1.07566
4	54920001	54960000	1.05149
4	63040001	63080000	1.13563
4	63060001	63100000	1.36223
4	63080001	63120000	1.19893
4	66440001	66480000	1.04758
4	69980001	70020000	1.1565
4	70000001	70040000	1.11224
4	71800001	71840000	1.10086
4	71820001	71860000	1.14657
4	71840001	71880000	1.13199
4	74700001	74740000	1.06795
4	76420001	76460000	1.09354
4	76440001	76480000	1.11415
4	80620001	80660000	1.04174
4	80680001	80720000	1.11814
4	80700001	80740000	1.14741
4	80720001	80760000	1.05931
4	87960001	88000000	1.04759
4	87980001	88020000	1.0563
4	88280001	88320000	1.13491
4	88300001	88340000	1.18329
4	88320001	88360000	1.30867
4	88340001	88380000	1.33198
4	88360001	88400000	1.16748
4	98180001	98220000	1.20608
4	98200001	98240000	1.39945
4	98220001	98260000	1.3968
4	98240001	98280000	1.15115
4	98260001	98300000	1.08632
4	99340001	99380000	1.13761
4	99360001	99400000	1.12486
4	99380001	99420000	1.04035
4	99400001	99440000	1.03981
4	99420001	99460000	1.09742
4	99440001	99480000	1.13138
4	99460001	99500000	1.06548
4	101560001	101600000	1.05146
4	101580001	101620000	1.35698
4	101600001	101640000	1.43443
4	106360001	106400000	1.04658
4	106960001	107000000	1.11827
4	110320001	110360000	1.2411
4	110340001	110380000	1.10155
4	122820001	122860000	1.09914
4	122840001	122880000	1.13131
4	122860001	122900000	1.20777
5	380001	420000	1.06058
5	420001	460000	1.22022
5	440001	480000	1.21665
5	460001	500000	1.09697
5	660001	700000	1.15865
5	680001	720000	1.32368
5	700001	740000	1.16915
5	17280001	17320000	1.33554
5	17300001	17340000	1.56144
5	17320001	17360000	1.63737
5	17340001	17380000	1.70372
5	17360001	17400000	1.69893
5	17380001	17420000	1.61067
5	17400001	17440000	1.68166
5	21260001	21300000	1.0916
5	21280001	21320000	1.21723
5	21300001	21340000	1.29166
5	21320001	21360000	1.31811
5	21340001	21380000	1.21033
5	21360001	21400000	1.0398
5	22300001	22340000	1.1006
5	22320001	22360000	1.1549
5	22340001	22380000	1.18799
5	22360001	22400000	1.17494
5	22380001	22420000	1.21192
5	22400001	22440000	1.20224
5	22420001	22460000	1.06265
5	24220001	24260000	1.04626
5	24240001	24280000	1.28295
5	24260001	24300000	1.27613
5	24280001	24320000	1.30525
5	24300001	24340000	1.59786
5	24320001	24360000	1.63516
5	24340001	24380000	1.52078
5	24360001	24400000	1.56088
5	24380001	24420000	1.68289
5	24400001	24440000	1.67323
5	24420001	24460000	1.70164
5	24440001	24480000	1.65939
5	24460001	24500000	1.45869
5	24480001	24520000	1.14855
5	29140001	29180000	1.0874
5	29160001	29200000	1.11247
5	29180001	29220000	1.06232
5	29200001	29240000	1.0392
5	33780001	33820000	1.09839
5	33800001	33840000	1.13835
5	33820001	33860000	1.15259
5	33840001	33880000	1.04988
5	33860001	33900000	1.10487
5	33880001	33920000	1.08291
5	34280001	34320000	1.24588
5	34300001	34340000	1.18195
5	52860001	52900000	1.04625
5	52880001	52920000	1.15711
5	52900001	52940000	1.0835
5	52920001	52960000	1.09445
5	52940001	52980000	1.08891
5	56120001	56160000	1.05213
5	56660001	56700000	1.05713
5	56680001	56720000	1.0801
5	56700001	56740000	1.15046
5	56720001	56760000	1.12917
5	56740001	56780000	1.23323
5	56760001	56800000	1.22025
5	71420001	71460000	1.08039
5	83500001	83540000	1.13135
5	83520001	83560000	1.13922
5	86140001	86180000	1.0572
5	86260001	86300000	1.12099
5	86280001	86320000	1.27639
5	86300001	86340000	1.32063
5	86320001	86360000	1.10385
5	86940001	86980000	1.24506
5	86960001	87000000	1.38785
5	86980001	87020000	1.34616
5	87000001	87040000	1.05087
5	87040001	87080000	1.15098
5	87060001	87100000	1.20996
5	87080001	87120000	1.10537
5	87100001	87140000	1.06551
5	87160001	87200000	1.0893
5	87300001	87340000	1.03881
5	87320001	87360000	1.23165
5	87340001	87380000	1.38576
5	87360001	87400000	1.22302
5	87380001	87420000	1.22704
5	87400001	87440000	1.46271
5	87420001	87460000	1.42068
5	87440001	87480000	1.05905
5	88260001	88300000	1.0496
5	88280001	88320000	1.07459
5	88300001	88340000	1.05457
5	101820001	101860000	1.27533
5	101840001	101880000	1.04313
6	180001	220000	1.40932
6	200001	240000	1.52761
6	220001	260000	1.31903
6	300001	340000	1.19667
6	320001	360000	1.05672
6	1240001	1280000	1.15321
6	1260001	1300000	1.28768
6	1280001	1320000	1.09012
6	1940001	1980000	1.31391
6	1960001	2000000	1.52168
6	1980001	2020000	1.45454
6	2000001	2040000	1.12468
6	2340001	2380000	1.07564
6	9160001	9200000	1.25932
6	9180001	9220000	1.08512
6	11420001	11460000	1.28034
6	11440001	11480000	1.41205
6	11460001	11500000	1.34246
6	12960001	13000000	1.26837
6	12980001	13020000	1.31986
6	13000001	13040000	1.14331
6	13020001	13060000	1.17636
6	13040001	13080000	1.06028
6	13460001	13500000	1.06753
6	13480001	13520000	1.10503
6	13500001	13540000	1.04834
6	31460001	31500000	1.07846
6	31480001	31520000	1.24437
6	48120001	48160000	1.21302
6	48140001	48180000	1.31212
6	48160001	48200000	1.24719
6	48180001	48220000	1.30463
6	48200001	48240000	1.15092
6	49180001	49220000	1.06094
6	49560001	49600000	1.07634
6	49580001	49620000	1.08759
6	50320001	50360000	1.06557
6	50340001	50380000	1.10407
6	50360001	50400000	1.10263
6	50380001	50420000	1.12802
6	50580001	50620000	1.20973
6	50600001	50640000	1.2115
6	50620001	50660000	1.06536
6	50680001	50720000	1.10358
6	50700001	50740000	1.15984
6	50720001	50760000	1.11883
6	50740001	50780000	1.07772
6	50760001	50800000	1.08383
6	50780001	50820000	1.09413
6	50800001	50840000	1.26347
6	50820001	50860000	1.29001
6	50840001	50880000	1.14422
6	52000001	52040000	1.41356
6	52020001	52060000	1.43304
6	52040001	52080000	1.33034
6	52060001	52100000	1.37433
6	52080001	52120000	1.32858
6	52100001	52140000	1.1513
6	52120001	52160000	1.05653
6	53140001	53180000	1.08493
6	53160001	53200000	1.13439
6	53180001	53220000	1.17138
6	53200001	53240000	1.12127
6	53220001	53260000	1.10471
6	53240001	53280000	1.12122
6	53260001	53300000	1.08511
6	53280001	53320000	1.08768
6	53300001	53340000	1.11452
6	53320001	53360000	1.12099
6	53340001	53380000	1.10093
6	55660001	55700000	1.08774
6	55680001	55720000	1.13825
6	55700001	55740000	1.1262
6	55880001	55920000	1.1086
6	78160001	78200000	1.05175
6	78180001	78220000	1.17098
6	78200001	78240000	1.17488
6	78220001	78260000	1.08896
6	78260001	78300000	1.18712
6	78280001	78320000	1.36892
6	78300001	78340000	1.53705
6	78320001	78360000	1.43362
6	78340001	78380000	1.05239
6	81780001	81820000	1.06329
6	81800001	81840000	1.04392
6	82240001	82280000	1.13055
6	82260001	82300000	1.20462
6	82340001	82380000	1.09715
6	82360001	82400000	1.21185
6	82380001	82420000	1.11125
6	82580001	82620000	1.2555
6	82600001	82640000	1.27878
6	93160001	93200000	1.13067
6	93180001	93220000	1.29793
6	93200001	93240000	1.34839
6	93220001	93260000	1.10741
6	93260001	93300000	1.07996
6	93380001	93420000	1.18782
6	93400001	93440000	1.29906
6	93420001	93460000	1.17006
6	93440001	93480000	1.20364
6	93460001	93500000	1.22123
6	93760001	93800000	1.07738
6	93780001	93820000	1.0777
6	93800001	93840000	1.05171
6	93820001	93860000	1.05457
6	94300001	94340000	1.04119
6	94320001	94360000	1.12074
6	94340001	94380000	1.132
6	94360001	94400000	1.1296
6	94520001	94560000	1.10443
6	94540001	94580000	1.08757
6	94560001	94600000	1.05567
6	94580001	94620000	1.0665
6	94600001	94640000	1.30221
6	94620001	94660000	1.3671
6	94640001	94680000	1.26351
6	94660001	94700000	1.22104
6	94680001	94720000	1.14304
6	94700001	94740000	1.18063
6	94720001	94760000	1.22243
6	94740001	94780000	1.14943
6	94760001	94800000	1.05189
6	95160001	95200000	1.08095
6	95180001	95220000	1.0684
6	95200001	95240000	1.04963
6	95240001	95280000	1.07558
6	95360001	95400000	1.07096
6	95380001	95420000	1.04466
6	95740001	95780000	1.10752
6	96400001	96440000	1.12992
6	96420001	96460000	1.23716
6	96440001	96480000	1.14233
6	96460001	96500000	1.10123
6	96480001	96520000	1.27916
6	96500001	96540000	1.33147
6	96520001	96560000	1.18251
6	96700001	96740000	1.06645
6	96720001	96760000	1.20003
6	96740001	96780000	1.09691
6	97260001	97300000	1.2066
6	97280001	97320000	1.3069
6	97300001	97340000	1.12502
6	97320001	97360000	1.09364
6	97340001	97380000	1.08199
6	97740001	97780000	1.08494
6	99680001	99720000	1.05312
6	103840001	103880000	1.04261
6	103860001	103900000	1.05527
6	104540001	104580000	1.11024
6	104560001	104600000	1.0951
6	105340001	105380000	1.07304
6	105560001	105600000	1.07059
6	105640001	105680000	1.19027
6	105660001	105700000	1.33901
6	105680001	105720000	1.39053
6	105700001	105740000	1.40865
6	105720001	105760000	1.35463
6	105740001	105780000	1.31697
6	105760001	105800000	1.27394
6	105780001	105820000	1.19576
6	105800001	105840000	1.09822
6	106280001	106320000	1.05625
6	106300001	106340000	1.08132
6	106600001	106640000	1.07817
6	106620001	106660000	1.06496
6	114180001	114220000	1.09554
6	115380001	115420000	1.05034
6	115520001	115560000	1.15765
6	115540001	115580000	1.25542
6	115560001	115600000	1.28763
6	115580001	115620000	1.11629
6	115600001	115640000	1.04985
6	115620001	115660000	1.0484
6	115760001	115800000	1.08199
6	115780001	115820000	1.06571
6	115820001	115860000	1.08261
6	115840001	115880000	1.1325
6	115860001	115900000	1.18812
6	115880001	115920000	1.17681
6	115900001	115940000	1.21025
6	115920001	115960000	1.26833
6	115940001	115980000	1.28999
6	115960001	116000000	1.35027
6	115980001	116020000	1.38092
6	116000001	116040000	1.16409
6	116040001	116080000	1.06774
6	116620001	116660000	1.13807
6	116640001	116680000	1.31981
6	116660001	116700000	1.4814
6	116680001	116720000	1.43082
6	116700001	116740000	1.42483
6	116720001	116760000	1.38629
6	116740001	116780000	1.25062
6	116760001	116800000	1.40887
6	116780001	116820000	1.48384
6	116800001	116840000	1.51541
6	116820001	116860000	1.58445
6	116840001	116880000	1.52944
6	116860001	116900000	1.48947
6	116880001	116920000	1.56544
6	116900001	116940000	1.72454
6	116920001	116960000	1.66762
6	116940001	116980000	1.49895
6	116960001	117000000	1.4078
6	116980001	117020000	1.26324
6	117000001	117040000	1.10155
6	118040001	118080000	1.04829
6	118060001	118100000	1.14175
6	118080001	118120000	1.19795
6	118860001	118900000	1.07395
6	118880001	118920000	1.35739
6	118900001	118940000	1.37844
6	118920001	118960000	1.40526
6	118940001	118980000	1.33414
6	118960001	119000000	1.20561
6	118980001	119020000	1.20658
6	119000001	119040000	1.24249
6	119020001	119060000	1.24833
6	119040001	119080000	1.28719
6	119060001	119100000	1.36199
6	119080001	119120000	1.43164
6	119100001	119140000	1.53949
6	119120001	119160000	1.49455
6	119140001	119180000	1.3132
6	119200001	119240000	1.17971
6	119220001	119260000	1.29727
6	119240001	119280000	1.26659
6	119260001	119300000	1.17006
6	119280001	119320000	1.10901
6	119300001	119340000	1.07176
6	119420001	119460000	1.06644
6	119440001	119480000	1.04362
6	119460001	119500000	1.05303
6	119480001	119520000	1.17285
6	119500001	119540000	1.2922
6	119520001	119560000	1.33719
6	119540001	119580000	1.34171
6	119560001	119600000	1.31239
6	121260001	121300000	1.29466
6	121280001	121320000	1.26536
6	122320001	122360000	1.11615
6	122340001	122380000	1.12673
6	122440001	122480000	1.03994
6	122580001	122620000	1.1404
6	122600001	122640000	1.27553
6	122620001	122660000	1.2769
6	122640001	122680000	1.12938
6	122700001	122740000	1.11789
6	122720001	122760000	1.17916
6	122740001	122780000	1.17055
6	122760001	122800000	1.10714
6	123940001	123980000	1.04372
6	123960001	124000000	1.19534
6	123980001	124020000	1.32373
6	124000001	124040000	1.24495
6	124820001	124860000	1.15846
6	124840001	124880000	1.3052
6	124860001	124900000	1.27883
6	124880001	124920000	1.28167
6	124900001	124940000	1.19555
6	126020001	126060000	1.1368
6	126040001	126080000	1.22102
6	126060001	126100000	1.33943
6	126080001	126120000	1.24228
6	126240001	126280000	1.14651
6	126260001	126300000	1.28148
6	126280001	126320000	1.26636
6	126300001	126340000	1.09014
6	126380001	126420000	1.09715
6	128840001	128880000	1.05823
6	134020001	134060000	1.26492
6	134040001	134080000	1.32396
6	134060001	134100000	1.21861
6	138780001	138820000	1.07947
6	138800001	138840000	1.13946
6	138820001	138860000	1.12611
6	138840001	138880000	1.14566
6	138860001	138900000	1.06941
6	139080001	139120000	1.07789
6	139100001	139140000	1.12221
6	139120001	139160000	1.11579
6	139140001	139180000	1.10303
6	139160001	139200000	1.10139
6	139180001	139220000	1.1123
6	139480001	139520000	1.1192
6	139500001	139540000	1.11489
6	139520001	139560000	1.09377
6	139540001	139580000	1.13887
6	139600001	139640000	1.08473
6	139620001	139660000	1.12959
6	139640001	139680000	1.09247
6	139660001	139700000	1.06628
6	140060001	140100000	1.04532
6	140080001	140120000	1.15264
6	140100001	140140000	1.10846
6	140220001	140260000	1.1328
6	140240001	140280000	1.26377
6	140260001	140300000	1.0723
6	140280001	140320000	1.1863
6	140300001	140340000	1.21382
6	140320001	140360000	1.0838
6	145520001	145560000	1.05754
6	158240001	158280000	1.14658
6	167340001	167380000	1.04435
7	21360001	21400000	1.07967
7	26940001	26980000	1.08807
7	30180001	30220000	1.61669
7	30200001	30240000	1.62063
7	30220001	30260000	1.44025
7	33720001	33760000	1.23252
7	33740001	33780000	1.44536
7	33760001	33800000	1.26091
7	33780001	33820000	1.21998
7	33800001	33840000	1.06985
7	36700001	36740000	1.08306
7	45360001	45400000	1.0501
7	51040001	51080000	1.18454
7	51060001	51100000	1.139
7	51340001	51380000	1.10344
7	51360001	51400000	1.11132
7	51380001	51420000	1.06723
7	55480001	55520000	1.07026
7	55500001	55540000	1.1037
7	55520001	55560000	1.09206
7	57100001	57140000	1.13168
7	77960001	78000000	1.04903
7	77980001	78020000	1.10135
7	78000001	78040000	1.05384
7	78040001	78080000	1.04046
7	78060001	78100000	1.11921
7	78080001	78120000	1.17644
7	78100001	78140000	1.26697
7	78120001	78160000	1.16064
7	94920001	94960000	1.25438
7	94940001	94980000	1.34969
7	94960001	95000000	1.34181
7	94980001	95020000	1.32119
7	95000001	95040000	1.3196
7	104940001	104980000	1.12276
7	112280001	112320000	1.31933
7	112300001	112340000	1.33558
7	117300001	117340000	1.0514
8	38500001	38540000	1.24638
8	38520001	38560000	1.32612
8	38540001	38580000	1.33831
8	38560001	38600000	1.13908
8	38580001	38620000	1.07951
8	38600001	38640000	1.13876
8	39420001	39460000	1.33499
8	39440001	39480000	1.20338
8	39460001	39500000	1.15913
8	44560001	44600000	1.13113
8	44580001	44620000	1.17633
8	44600001	44640000	1.1254
8	45420001	45460000	1.06164
8	45440001	45480000	1.07855
8	45680001	45720000	1.07746
8	45700001	45740000	1.13865
8	45720001	45760000	1.0768
8	45880001	45920000	1.04537
8	45900001	45940000	1.10265
8	45920001	45960000	1.23542
8	45940001	45980000	1.25787
8	45960001	46000000	1.1315
8	45980001	46020000	1.21952
8	46000001	46040000	1.23476
8	46460001	46500000	1.06889
8	47040001	47080000	1.04036
8	47060001	47100000	1.07901
8	47340001	47380000	1.11578
8	47680001	47720000	1.07196
8	47700001	47740000	1.14617
8	47720001	47760000	1.1024
8	67260001	67300000	1.0739
8	67280001	67320000	1.09844
8	67300001	67340000	1.19058
8	67320001	67360000	1.16962
8	67400001	67440000	1.19872
8	67420001	67460000	1.20496
8	67440001	67480000	1.14509
8	67460001	67500000	1.03969
8	67500001	67540000	1.06002
8	67580001	67620000	1.06032
8	67600001	67640000	1.13456
8	67620001	67660000	1.20687
8	67640001	67680000	1.17299
8	67660001	67700000	1.16196
8	67680001	67720000	1.13721
8	67700001	67740000	1.12911
8	67720001	67760000	1.09772
8	68340001	68380000	1.0429
8	68380001	68420000	1.07734
8	68400001	68440000	1.06719
8	68420001	68460000	1.05202
8	68760001	68800000	1.03922
8	68840001	68880000	1.07281
8	68860001	68900000	1.15007
8	69260001	69300000	1.13431
8	69280001	69320000	1.19932
8	69300001	69340000	1.1173
8	69460001	69500000	1.05273
8	69480001	69520000	1.0524
8	69500001	69540000	1.07513
8	69520001	69560000	1.18248
8	69540001	69580000	1.28758
8	69560001	69600000	1.50858
8	69580001	69620000	1.62289
8	69600001	69640000	1.66744
8	69620001	69660000	1.64172
8	69640001	69680000	1.53879
8	69660001	69700000	1.52711
8	69680001	69720000	1.49985
8	69700001	69740000	1.43261
8	69720001	69760000	1.40529
8	75460001	75500000	1.06232
8	75880001	75920000	1.27226
8	75900001	75940000	1.34222
8	75920001	75960000	1.39812
8	75940001	75980000	1.24869
8	76100001	76140000	1.1846
8	76460001	76500000	1.12269
8	76480001	76520000	1.14571
8	76500001	76540000	1.05727
8	78880001	78920000	1.11497
8	78900001	78940000	1.37347
8	78920001	78960000	1.43747
8	78940001	78980000	1.45939
8	78960001	79000000	1.36356
8	78980001	79020000	1.24702
8	79000001	79040000	1.11228
8	80520001	80560000	1.21663
8	80540001	80580000	1.18224
8	82200001	82240000	1.08526
8	82220001	82260000	1.06343
8	82240001	82280000	1.05609
8	83020001	83060000	1.27832
8	83040001	83080000	1.47471
8	83060001	83100000	1.31164
8	83080001	83120000	1.07811
8	83920001	83960000	1.09281
8	83940001	83980000	1.10824
8	83960001	84000000	1.10422
8	83980001	84020000	1.10559
8	84260001	84300000	1.07593
8	85260001	85300000	1.12854
8	85280001	85320000	1.33467
8	85300001	85340000	1.30213
8	85320001	85360000	1.14695
8	85760001	85800000	1.13011
8	85780001	85820000	1.22224
8	85800001	85840000	1.06352
8	86920001	86960000	1.12538
8	93520001	93560000	1.12516
8	93540001	93580000	1.09547
8	94060001	94100000	1.21042
8	94080001	94120000	1.25135
8	94100001	94140000	1.1828
8	94120001	94160000	1.06835
8	94260001	94300000	1.14713
8	94280001	94320000	1.32563
8	94300001	94340000	1.33206
8	94320001	94360000	1.31121
8	94340001	94380000	1.25792
8	94360001	94400000	1.14343
8	94380001	94420000	1.08304
8	94400001	94440000	1.05844
8	94660001	94700000	1.2609
8	94680001	94720000	1.36484
8	94700001	94740000	1.35201
8	94720001	94760000	1.42198
8	94740001	94780000	1.44327
8	94760001	94800000	1.41711
8	94780001	94820000	1.40414
8	94800001	94840000	1.36473
8	94820001	94860000	1.30754
8	94840001	94880000	1.35124
8	94860001	94900000	1.3858
8	94880001	94920000	1.40597
8	94900001	94940000	1.45958
8	94920001	94960000	1.48413
8	94940001	94980000	1.49713
8	94960001	95000000	1.49362
8	94980001	95020000	1.46125
8	95000001	95040000	1.45176
8	95020001	95060000	1.39979
8	95040001	95080000	1.29405
8	95060001	95100000	1.1081
8	100560001	100600000	1.12089
8	125080001	125120000	1.40813
8	125100001	125140000	1.27951
8	125120001	125160000	1.21028
8	125140001	125180000	1.51032
8	125160001	125200000	1.59625
8	125180001	125220000	1.56113
8	125200001	125240000	1.4904
8	135040001	135080000	1.15598
8	135060001	135100000	1.26433
8	135080001	135120000	1.17784
9	14580001	14620000	1.24206
9	14600001	14640000	1.21742
9	14620001	14660000	1.2394
9	14640001	14680000	1.25892
9	14660001	14700000	1.21787
9	14680001	14720000	1.08674
9	14700001	14740000	1.04978
9	14720001	14760000	1.06902
9	15900001	15940000	1.03935
9	16020001	16060000	1.06004
9	16480001	16520000	1.05332
9	16620001	16660000	1.04929
9	71320001	71360000	1.10542
9	71480001	71520000	1.062
9	75980001	76020000	1.10135
9	80880001	80920000	1.06256
9	80920001	80960000	1.11078
9	80940001	80980000	1.05785
9	85380001	85420000	1.16347
9	86860001	86900000	1.15213
9	86880001	86920000	1.16409
9	86900001	86940000	1.0416
9	86920001	86960000	1.03955
9	87080001	87120000	1.03839
9	87100001	87140000	1.09198
9	87480001	87520000	1.13374
9	87500001	87540000	1.23089
9	87520001	87560000	1.2277
9	87540001	87580000	1.13324
9	97500001	97540000	1.15534
9	97520001	97560000	1.19085
9	97540001	97580000	1.0448
9	97560001	97600000	1.04773
9	101920001	101960000	1.142
9	103480001	103520000	1.05178
9	104160001	104200000	1.05108
9	126940001	126980000	1.08886
9	132860001	132900000	1.04382
9	135320001	135360000	1.292
10	7320001	7360000	1.10336
10	7340001	7380000	1.43268
10	12660001	12700000	1.37928
10	12680001	12720000	1.32543
10	12700001	12740000	1.06988
10	12720001	12760000	1.05035
10	12740001	12780000	1.06509
10	17500001	17540000	1.11904
10	43980001	44020000	1.12421
10	44000001	44040000	1.0569
10	62180001	62220000	1.15494
10	62200001	62240000	1.13901
10	64880001	64920000	1.14158
10	64900001	64940000	1.44398
10	64920001	64960000	1.35711
11	4420001	4460000	1.28291
11	4440001	4480000	1.55637
11	4460001	4500000	1.57369
11	4480001	4520000	1.34246
11	4500001	4540000	1.32965
11	5060001	5100000	1.26663
11	5080001	5120000	1.06418
11	5100001	5140000	1.09614
11	5120001	5160000	1.29702
11	5140001	5180000	1.3598
11	5160001	5200000	1.43494
11	5180001	5220000	1.37729
11	5200001	5240000	1.13044
11	5220001	5260000	1.04467
11	5240001	5280000	1.21072
11	5260001	5300000	1.38155
11	5280001	5320000	1.24528
11	6960001	7000000	1.05446
11	6980001	7020000	1.20492
11	7000001	7040000	1.05656
11	11360001	11400000	1.09909
11	12060001	12100000	1.08671
11	12080001	12120000	1.05899
11	20840001	20880000	1.07012
11	26960001	27000000	1.38665
11	26980001	27020000	1.34511
11	27660001	27700000	1.07168
11	27680001	27720000	1.17986
11	27700001	27740000	1.27966
11	27720001	27760000	1.50214
11	27740001	27780000	1.48483
11	27760001	27800000	1.43975
11	27780001	27820000	1.24289
11	31280001	31320000	1.05853
11	31300001	31340000	1.16431
11	31320001	31360000	1.24837
11	31340001	31380000	1.2486
11	31360001	31400000	1.16185
11	31380001	31420000	1.12277
11	39020001	39060000	1.07613
11	39040001	39080000	1.09617
11	39060001	39100000	1.13151
11	39300001	39340000	1.08568
11	39320001	39360000	1.17515
11	39340001	39380000	1.14084
11	39400001	39440000	1.04367
11	39420001	39460000	1.06679
11	39440001	39480000	1.1227
11	39460001	39500000	1.11045
11	50040001	50080000	1.17892
11	50060001	50100000	1.19329
11	62420001	62460000	1.11196
11	63220001	63260000	1.20768
11	67060001	67100000	1.26741
11	67080001	67120000	1.30046
11	75420001	75460000	1.12529
11	75440001	75480000	1.18169
11	77180001	77220000	1.06359
11	77200001	77240000	1.06653
12	15200001	15240000	1.07317
12	25180001	25220000	1.3252
12	25200001	25240000	1.13389
12	25220001	25260000	1.26647
12	53900001	53940000	1.04997
13	2140001	2180000	1.10853
13	2220001	2260000	1.04212
13	3300001	3340000	1.09439
13	3320001	3360000	1.66486
13	3340001	3380000	1.69257
13	3360001	3400000	1.47495
13	3380001	3420000	1.45232
13	3400001	3440000	1.53512
13	3420001	3460000	1.55441
13	3440001	3480000	1.51761
13	3460001	3500000	1.31101
13	3480001	3520000	1.35272
13	3500001	3540000	1.44582
13	3520001	3560000	1.44465
13	3540001	3580000	1.42898
13	3560001	3600000	1.28117
13	3580001	3620000	1.09169
13	3600001	3640000	1.23764
13	3620001	3660000	1.53196
13	6900001	6940000	1.12914
13	14080001	14120000	1.11884
13	14180001	14220000	1.0822
13	17720001	17760000	1.12252
13	17780001	17820000	1.52539
13	17800001	17840000	1.34876
13	17820001	17860000	1.04809
13	19940001	19980000	1.17012
13	19960001	20000000	1.37905
13	19980001	20020000	1.48898
13	20000001	20040000	1.47737
13	20020001	20060000	1.14575
13	20040001	20080000	1.15615
13	20060001	20100000	1.57789
13	20080001	20120000	1.55275
13	20100001	20140000	1.34534
13	20120001	20160000	1.03913
13	31280001	31320000	1.05853
13	35980001	36020000	1.08294
13	41920001	41960000	1.10875
13	41940001	41980000	1.08842
13	51220001	51260000	1.06069
13	51240001	51280000	1.38122
13	51260001	51300000	1.46344
13	51280001	51320000	1.33043
13	51300001	51340000	1.40577
13	51320001	51360000	1.64554
13	51340001	51380000	1.71233
13	51360001	51400000	1.71487
13	51380001	51420000	1.55146
13	51400001	51440000	1.27374
13	52360001	52400000	1.276
13	52380001	52420000	1.36452
13	52400001	52440000	1.33717
13	52420001	52460000	1.16345
13	53100001	53140000	1.16915
13	90860001	90900000	1.05829
13	90880001	90920000	1.15541
13	90900001	90940000	1.20045
13	92420001	92460000	1.086
13	92440001	92480000	1.34081
13	92460001	92500000	1.3548
13	92480001	92520000	1.23184
13	92500001	92540000	1.20049
13	92520001	92560000	1.18135
13	92540001	92580000	1.08101
13	92700001	92740000	1.13746
13	92720001	92760000	1.25474
13	92740001	92780000	1.32654
13	92760001	92800000	1.09336
13	94420001	94460000	1.06386
13	94580001	94620000	1.07921
13	94600001	94640000	1.2561
13	94620001	94660000	1.18581
13	94640001	94680000	1.11607
13	94660001	94700000	1.06234
13	94740001	94780000	1.05197
13	94760001	94800000	1.1088
13	94780001	94820000	1.14049
13	94800001	94840000	1.12545
13	94820001	94860000	1.08303
13	94840001	94880000	1.05989
13	94860001	94900000	1.07968
13	96220001	96260000	1.07349
13	96580001	96620000	1.1552
13	96600001	96640000	1.16797
13	96900001	96940000	1.04518
13	96920001	96960000	1.04904
13	97040001	97080000	1.05759
13	97060001	97100000	1.09394
13	97080001	97120000	1.08935
13	97100001	97140000	1.21027
13	97120001	97160000	1.26069
13	101500001	101540000	1.17318
13	101520001	101560000	1.16075
13	101540001	101580000	1.04729
13	101560001	101600000	1.10192
13	101580001	101620000	1.268
13	101600001	101640000	1.28913
13	101620001	101660000	1.1791
13	101640001	101680000	1.17685
13	101660001	101700000	1.39588
13	101680001	101720000	1.56802
13	101700001	101740000	1.59899
13	101720001	101760000	1.59611
13	101740001	101780000	1.62127
13	101760001	101800000	1.5905
13	101780001	101820000	1.51529
13	101800001	101840000	1.58141
13	101820001	101860000	1.56957
13	101840001	101880000	1.57894
13	101860001	101900000	1.62378
13	101880001	101920000	1.61932
13	101900001	101940000	1.60108
13	101920001	101960000	1.56187
13	101940001	101980000	1.44589
13	101960001	102000000	1.27287
13	102140001	102180000	1.05724
13	102160001	102200000	1.04542
13	102180001	102220000	1.04651
13	102200001	102240000	1.16883
13	102220001	102260000	1.2215
13	102240001	102280000	1.20103
13	102260001	102300000	1.08006
13	102420001	102460000	1.07521
13	102440001	102480000	1.1339
13	102460001	102500000	1.11409
13	102480001	102520000	1.1315
13	102500001	102540000	1.16626
13	102520001	102560000	1.08851
13	102560001	102600000	1.05471
13	102580001	102620000	1.17367
13	102600001	102640000	1.24654
13	102620001	102660000	1.28334
13	102640001	102680000	1.2682
13	102660001	102700000	1.2629
13	102680001	102720000	1.29991
13	102700001	102740000	1.33057
13	102720001	102760000	1.31103
13	102740001	102780000	1.32893
13	102760001	102800000	1.37866
13	102780001	102820000	1.41507
13	102800001	102840000	1.45254
13	102820001	102860000	1.35542
13	102840001	102880000	1.30167
13	102860001	102900000	1.34615
13	102880001	102920000	1.33312
13	102900001	102940000	1.31482
13	102920001	102960000	1.20625
13	103020001	103060000	1.13516
13	103040001	103080000	1.11865
13	103080001	103120000	1.03923
13	103340001	103380000	1.18369
13	103360001	103400000	1.22149
13	103380001	103420000	1.2126
13	103400001	103440000	1.21061
13	103420001	103460000	1.15526
13	103440001	103480000	1.05778
13	103460001	103500000	1.09027
13	103480001	103520000	1.12403
13	103500001	103540000	1.21726
13	106320001	106360000	1.11747
13	106340001	106380000	1.22476
13	106360001	106400000	1.24999
13	106380001	106420000	1.2581
13	106400001	106440000	1.19592
13	106420001	106460000	1.11579
13	106460001	106500000	1.05066
13	106480001	106520000	1.0748
13	107160001	107200000	1.04323
13	107920001	107960000	1.23158
13	107940001	107980000	1.16439
13	108340001	108380000	1.04099
13	108360001	108400000	1.12313
13	108380001	108420000	1.06938
13	129200001	129240000	1.08085
13	129220001	129260000	1.11019
13	134060001	134100000	1.14284
13	134080001	134120000	1.22554
13	134100001	134140000	1.09961
13	134120001	134160000	1.21065
13	134140001	134180000	1.25362
13	134160001	134200000	1.27005
13	134180001	134220000	1.27019
13	134200001	134240000	1.279
13	134220001	134260000	1.08614
13	134560001	134600000	1.11546
13	134580001	134620000	1.07016
13	134680001	134720000	1.0891
13	134700001	134740000	1.10323
13	134720001	134760000	1.05559
13	134740001	134780000	1.09398
13	134760001	134800000	1.17255
13	134780001	134820000	1.15616
13	140560001	140600000	1.06721
13	140580001	140620000	1.14607
13	140600001	140640000	1.17877
13	140620001	140660000	1.23611
13	140640001	140680000	1.23609
13	143380001	143420000	1.08549
13	143400001	143440000	1.07222
13	143420001	143460000	1.11535
13	143440001	143480000	1.21971
13	143460001	143500000	1.30709
13	143480001	143520000	1.28121
13	143500001	143540000	1.15631
13	146900001	146940000	1.05551
13	148020001	148060000	1.14903
13	148880001	148920000	1.04903
13	148900001	148940000	1.14308
13	148920001	148960000	1.36601
13	148940001	148980000	1.4432
13	148960001	149000000	1.45069
13	148980001	149020000	1.3698
13	149000001	149040000	1.1009
13	149080001	149120000	1.11991
13	149100001	149140000	1.31713
13	149120001	149160000	1.40324
13	149140001	149180000	1.35967
13	149160001	149200000	1.3878
13	149180001	149220000	1.18485
13	149300001	149340000	1.1922
13	149320001	149360000	1.36778
13	149340001	149380000	1.3374
13	149360001	149400000	1.25571
13	149380001	149420000	1.19352
13	149400001	149440000	1.10022
13	149420001	149460000	1.079
13	149440001	149480000	1.04905
13	158200001	158240000	1.04266
13	158700001	158740000	1.05109
13	158740001	158780000	1.03961
13	158760001	158800000	1.11145
13	158780001	158820000	1.16811
13	158800001	158840000	1.1561
13	158820001	158860000	1.1265
13	170040001	170080000	1.06054
13	170200001	170240000	1.17096
13	170220001	170260000	1.27387
13	170240001	170280000	1.23507
13	170260001	170300000	1.14728
13	174520001	174560000	1.16722
13	174540001	174580000	1.2232
13	174560001	174600000	1.12484
13	178000001	178040000	1.09428
13	180240001	180280000	1.14503
13	180260001	180300000	1.18055
13	180280001	180320000	1.25162
13	180300001	180340000	1.08354
13	180640001	180680000	1.07407
13	185040001	185080000	1.09385
13	185060001	185100000	1.18213
13	187120001	187160000	1.24999
13	187140001	187180000	1.27842
13	188640001	188680000	1.03987
13	188660001	188700000	1.08146
13	195680001	195720000	1.16655
13	204060001	204100000	1.08545
13	204080001	204120000	1.1137
13	204160001	204200000	1.05834
13	205860001	205900000	1.16832
13	206020001	206060000	1.1068
13	206040001	206080000	1.70667
13	206060001	206100000	1.71222
13	206080001	206120000	1.29865
13	206560001	206600000	1.0427
13	206580001	206620000	1.17916
13	206600001	206640000	1.11118
13	206620001	206660000	1.34906
13	206640001	206680000	1.56974
13	206660001	206700000	1.18982
14	24740001	24780000	1.13358
14	24760001	24800000	1.13788
14	24780001	24820000	1.10602
14	25540001	25580000	1.08065
14	26040001	26080000	1.09932
14	26060001	26100000	1.19394
14	26080001	26120000	1.20136
14	26100001	26140000	1.06562
14	28240001	28280000	1.30199
14	28260001	28300000	1.32744
14	29840001	29880000	1.20356
14	29860001	29900000	1.15533
14	30580001	30620000	1.08112
14	30600001	30640000	1.11813
14	30620001	30660000	1.13645
14	30640001	30680000	1.14227
14	30660001	30700000	1.06824
14	30720001	30760000	1.2229
14	30740001	30780000	1.37691
14	30760001	30800000	1.32951
14	30780001	30820000	1.15854
14	30800001	30840000	1.18264
14	30820001	30860000	1.21618
14	30840001	30880000	1.13545
14	31080001	31120000	1.07243
14	31100001	31140000	1.21692
14	31120001	31160000	1.30691
14	31140001	31180000	1.22383
14	31160001	31200000	1.10173
14	31180001	31220000	1.0924
14	31200001	31240000	1.066
14	35200001	35240000	1.12798
14	35220001	35260000	1.479
14	35240001	35280000	1.4792
14	35260001	35300000	1.51582
14	35280001	35320000	1.41706
14	35760001	35800000	1.10828
14	35780001	35820000	1.08174
14	35800001	35840000	1.06934
14	35820001	35860000	1.10565
14	35840001	35880000	1.05272
14	36780001	36820000	1.04067
14	36800001	36840000	1.12507
14	36820001	36860000	1.19411
14	36840001	36880000	1.18902
14	36860001	36900000	1.21712
14	36880001	36920000	1.22628
14	36900001	36940000	1.09689
14	37920001	37960000	1.10926
14	37980001	38020000	1.1336
14	38000001	38040000	1.26326
14	38020001	38060000	1.45345
14	38040001	38080000	1.48707
14	38060001	38100000	1.30076
14	38080001	38120000	1.24409
14	38100001	38140000	1.43246
14	38120001	38160000	1.49654
14	38140001	38180000	1.49541
14	38160001	38200000	1.44751
14	38180001	38220000	1.43661
14	38200001	38240000	1.38468
14	38220001	38260000	1.27388
14	38240001	38280000	1.2405
14	38260001	38300000	1.2624
14	38280001	38320000	1.35798
14	38300001	38340000	1.33947
14	38320001	38360000	1.19218
14	38340001	38380000	1.2098
14	38360001	38400000	1.22894
14	38380001	38420000	1.24522
14	38400001	38440000	1.2254
14	38420001	38460000	1.19256
14	38440001	38480000	1.27366
14	38460001	38500000	1.34843
14	38480001	38520000	1.52068
14	38500001	38540000	1.49812
14	38520001	38560000	1.59249
14	38540001	38580000	1.7336
14	38560001	38600000	1.63805
14	38580001	38620000	1.53239
14	38600001	38640000	1.39042
14	38620001	38660000	1.42095
14	38640001	38680000	1.49401
14	38660001	38700000	1.36763
14	38680001	38720000	1.37591
14	38700001	38740000	1.45623
14	38720001	38760000	1.48116
14	38740001	38780000	1.49642
14	38760001	38800000	1.65497
14	38780001	38820000	1.68183
14	38800001	38840000	1.49268
14	38900001	38940000	1.07091
14	38920001	38960000	1.18996
14	38940001	38980000	1.08887
14	39020001	39060000	1.09845
14	39040001	39080000	1.13489
14	39060001	39100000	1.1204
14	39080001	39120000	1.12682
14	39100001	39140000	1.30557
14	39120001	39160000	1.3898
14	39140001	39180000	1.42418
14	39160001	39200000	1.35423
14	39180001	39220000	1.14544
14	39200001	39240000	1.13652
14	39220001	39260000	1.16826
14	39240001	39280000	1.07862
14	39380001	39420000	1.23749
14	39400001	39440000	1.30806
14	39420001	39460000	1.23593
14	39440001	39480000	1.15174
14	39460001	39500000	1.17604
14	39480001	39520000	1.19163
14	39500001	39540000	1.22661
14	39520001	39560000	1.17688
14	39540001	39580000	1.07124
14	39940001	39980000	1.093
14	39960001	40000000	1.23759
14	39980001	40020000	1.25778
14	40000001	40040000	1.17647
14	40020001	40060000	1.13523
14	40040001	40080000	1.08385
14	40120001	40160000	1.03882
14	40140001	40180000	1.17137
14	40160001	40200000	1.22394
14	40180001	40220000	1.27189
14	40200001	40240000	1.35497
14	40220001	40260000	1.35455
14	40240001	40280000	1.05859
14	40340001	40380000	1.06886
14	40360001	40400000	1.06588
14	40440001	40480000	1.11911
14	40460001	40500000	1.1874
14	40480001	40520000	1.18189
14	40500001	40540000	1.26229
14	40520001	40560000	1.39024
14	40540001	40580000	1.36422
14	40560001	40600000	1.26609
14	40580001	40620000	1.20914
14	40600001	40640000	1.18644
14	40620001	40660000	1.22138
14	40640001	40680000	1.25227
14	40660001	40700000	1.23744
14	40680001	40720000	1.09591
14	40800001	40840000	1.22782
14	40820001	40860000	1.38819
14	40840001	40880000	1.41288
14	40860001	40900000	1.28048
14	40880001	40920000	1.13557
14	41000001	41040000	1.10608
14	41020001	41060000	1.18538
14	41040001	41080000	1.26077
14	41060001	41100000	1.35594
14	41080001	41120000	1.41146
14	41100001	41140000	1.48268
14	41120001	41160000	1.6237
14	41140001	41180000	1.7221
14	41160001	41200000	1.66115
14	41180001	41220000	1.49565
14	41200001	41240000	1.44953
14	41220001	41260000	1.5845
14	41240001	41280000	1.56029
14	41260001	41300000	1.38892
14	41280001	41320000	1.45343
14	41300001	41340000	1.40516
14	41320001	41360000	1.31893
14	41340001	41380000	1.34262
14	41360001	41400000	1.37364
14	41380001	41420000	1.40874
14	41400001	41440000	1.39578
14	41420001	41460000	1.29212
14	41440001	41480000	1.4241
14	41460001	41500000	1.47828
14	41480001	41520000	1.30928
14	41500001	41540000	1.18791
14	41520001	41560000	1.2159
14	41540001	41580000	1.05889
14	41580001	41620000	1.54668
14	41600001	41640000	1.55038
14	41620001	41660000	1.37771
14	41640001	41680000	1.25742
14	41660001	41700000	1.35794
14	41680001	41720000	1.52036
14	41700001	41740000	1.70222
14	41720001	41760000	1.71497
14	41740001	41780000	1.63157
14	41760001	41800000	1.54665
14	41780001	41820000	1.16512
14	41800001	41840000	1.33054
14	41820001	41860000	1.37721
14	41840001	41880000	1.40178
14	41860001	41900000	1.41488
14	41880001	41920000	1.51087
14	41900001	41940000	1.66963
14	41920001	41960000	1.6924
14	41940001	41980000	1.56074
14	41960001	42000000	1.51655
14	41980001	42020000	1.57899
14	42000001	42040000	1.66103
14	42020001	42060000	1.51694
14	42040001	42080000	1.27752
14	42100001	42140000	1.10246
14	42120001	42160000	1.10285
14	42140001	42180000	1.42061
14	42160001	42200000	1.54803
[truncated: 1,398 more rows]

## Sheet: Table S4
Table S4 Overlapping candidate regions identified by the two methods
Chr	Start	End
1	14400001	14460000
1	31800001	31840000
1	33360001	33520000
1	36480001	36520000
1	38820001	39000000
1	40740001	40780000
1	41660001	41700000
1	45440001	45480000
1	55560001	55620000
1	55700001	55760000
1	67160001	67220000
1	107080001	107120000
1	107140001	107220000
1	109220001	109340000
1	129420001	129520000
1	131640001	131680000
1	132600001	132660000
1	132800001	132860000
1	133280001	133320000
1	133440001	133600000
1	133640001	133780000
1	133820001	133860000
1	133920001	133960000
1	134520001	134640000
1	135300001	135400000
1	135520001	135600000
1	136120001	136160000
1	136200001	136320000
1	137140001	137200000
1	146720001	146760000
1	146800001	146840000
1	148900001	148960000
1	158480001	158520000
1	174900001	174960000
1	174980001	175020000
1	175600001	175660000
1	182660001	182720000
1	190420001	190540000
1	192500001	192540000
1	193300001	193340000
1	193940001	194000000
1	194140001	194180000
1	198860001	198920000
1	198960001	199160000
1	199600001	199640000
1	200340001	200480000
1	200660001	200760000
1	200880001	201040000
1	201820001	201880000
1	201980001	202020000
1	202200001	202280000
1	202320001	202380000
1	203300001	203360000
1	204680001	204820000
1	204860001	204920000
1	205100001	205140000
1	205700001	205760000
1	209640001	209680000
1	209780001	209820000
1	210200001	210280000
1	219140001	219180000
1	227020001	227080000
1	227100001	227140000
1	227240001	227300000
1	227580001	227760000
1	227880001	227960000
1	228200001	228260000
1	228880001	228920000
1	270580001	270620000
1	271380001	271440000
2	17920001	17960000
2	28500001	28620000
2	30600001	30680000
2	31080001	31120000
2	31720001	31760000
2	35000001	35080000
2	37040001	37100000
2	37140001	37200000
2	37760001	37800000
2	40240001	40360000
2	40480001	40560000
2	41020001	41080000
2	44180001	44260000
2	92240001	92280000
2	92680001	92720000
2	93060001	93100000
2	93220001	93280000
2	94500001	94540000
2	95980001	96020000
2	96220001	96300000
2	99640001	99820000
2	100080001	100120000
2	100240001	100300000
2	100580001	100660000
2	100940001	101060000
2	136620001	136660000
3	6640001	6720000
3	9780001	9860000
3	23300001	23340000
3	23360001	23400000
3	31900001	31940000
3	38280001	38400000
3	42480001	42520000
3	42560001	42620000
3	42640001	42860000
3	73420001	73480000
4	14040001	14100000
4	48180001	48240000
4	48320001	48480000
4	63080001	63120000
4	66440001	66480000
4	69980001	70040000
4	71820001	71860000
4	80680001	80760000
4	101580001	101620000
5	17380001	17440000
5	21300001	21340000
5	22300001	22360000
5	29140001	29240000
5	34300001	34340000
5	52920001	52980000
5	56120001	56160000
5	56660001	56780000
5	86940001	87000000
6	180001	260000
6	320001	360000
6	1960001	2000000
6	48120001	48200000
6	49180001	49220000
6	49560001	49620000
6	50580001	50660000
6	50680001	50820000
6	52000001	52100000
6	52120001	52160000
6	53320001	53360000
6	93220001	93260000
6	93440001	93480000
6	93800001	93860000
6	94580001	94640000
6	94680001	94740000
6	94760001	94800000
6	95380001	95420000
6	96480001	96560000
6	96700001	96740000
6	97340001	97380000
6	105560001	105600000
6	105640001	105840000
6	115540001	115600000
6	115620001	115660000
6	115780001	115820000
6	115860001	115940000
6	116740001	116820000
6	116880001	117040000
6	118960001	119120000
6	119220001	119340000
6	119560001	119600000
6	121280001	121320000
6	122700001	122740000
6	123960001	124000000
6	124840001	124880000
6	138780001	138860000
6	139080001	139180000
6	139660001	139700000
6	140320001	140360000
7	30180001	30220000
7	33800001	33840000
7	55480001	55560000
7	57100001	57140000
7	77980001	78080000
8	39420001	39480000
8	45700001	45760000
8	46460001	46500000
8	47680001	47740000
8	67260001	67360000
8	67400001	67540000
8	67580001	67680000
8	68840001	68900000
8	69460001	69520000
8	78920001	79040000
8	94060001	94160000
8	94820001	94860000
8	94900001	94980000
8	95000001	95100000
8	125160001	125200000
9	75980001	76020000
9	80880001	80920000
9	80940001	80980000
9	86920001	86960000
9	87480001	87540000
9	104160001	104200000
10	64880001	64940000
11	4480001	4540000
11	27740001	27800000
11	39300001	39360000
11	50060001	50100000
12	15200001	15240000
13	20100001	20140000
13	51380001	51440000
13	92420001	92500000
13	92700001	92780000
13	94420001	94460000
13	94660001	94700000
13	94740001	94860000
13	96220001	96260000
13	96600001	96640000
13	96920001	96960000
13	101820001	101880000
13	101960001	102000000
13	102180001	102240000
13	102700001	102740000
13	102920001	102960000
13	103020001	103120000
13	106340001	106520000
13	129200001	129240000
13	140600001	140660000
13	143400001	143440000
13	146900001	146940000
13	148020001	148060000
13	148880001	148980000
13	149000001	149040000
13	149080001	149220000
13	149340001	149400000
13	170040001	170080000
13	180640001	180680000
13	187120001	187160000
13	206580001	206620000
14	28240001	28280000
14	30580001	30660000
14	31100001	31160000
14	35220001	35280000
14	35780001	35880000
14	38160001	38300000
14	38320001	38360000
14	38380001	38520000
14	38540001	38660000
14	38800001	38840000
14	39040001	39120000
14	39440001	39500000
14	39520001	39580000
14	39980001	40080000
14	40160001	40200000
14	40220001	40280000
14	40340001	40400000
14	40440001	40720000
14	40800001	40920000
14	41000001	41160000
14	41180001	41400000
14	41520001	41580000
14	41760001	41800000
14	41920001	42080000
14	42100001	42140000
14	42200001	42240000
14	42300001	42400000
14	42920001	43040000
14	43080001	43280000
14	43300001	43340000
14	43420001	43480000
14	43860001	43920000
14	44040001	44120000
14	44620001	44800000
14	44860001	45000000
14	45080001	45140000
14	45520001	45720000
14	46060001	46180000
14	46680001	46920000
14	47120001	47300000
14	48040001	48160000
14	48180001	48320000
14	48440001	48480000
14	48880001	48940000
14	48960001	49120000
14	49200001	49360000
14	49480001	49640000
14	51880001	51980000
14	52100001	52200000
14	52240001	52280000
14	53840001	53880000
14	54020001	54080000
14	54120001	54220000
14	54260001	54340000
14	54480001	54520000
14	54640001	54680000
14	54800001	54840000
14	54860001	54900000
14	54940001	55000000
14	55080001	55140000
14	55220001	55280000
14	55460001	55540000
14	55600001	55740000
14	55780001	55840000
14	55900001	56000000
14	56020001	56080000
14	56160001	56220000
14	56300001	56420000
14	56780001	56820000
14	57420001	57480000
14	57640001	57680000
14	57780001	57840000
14	57920001	57980000
14	58080001	58120000
14	61100001	61140000
14	61200001	61260000
14	61760001	61860000
14	64140001	64180000
14	64200001	64320000
14	65920001	65960000
14	66020001	66060000
14	66160001	66200000
14	66340001	66400000
14	67540001	67600000
14	67660001	67700000
14	67720001	68000000
14	68140001	68400000
14	69200001	69380000
14	69540001	69660000
14	69680001	69780000
14	69900001	69960000
14	70040001	70280000
14	71880001	71980000
14	72160001	72200000
14	72320001	72360000
14	72480001	72540000
14	74380001	74420000
14	74540001	74580000
14	78220001	78420000
14	78640001	78680000
14	79020001	79060000
14	79100001	79160000
14	79240001	79440000
14	79460001	79500000
14	79540001	79580000
14	79800001	79840000
14	80180001	80280000
14	80360001	80420000
14	80440001	80500000
14	80520001	80580000
14	80620001	80660000
14	80720001	80760000
14	80880001	80920000
14	81340001	81380000
14	81400001	81460000
14	82540001	82600000
14	83400001	83440000
14	83600001	83660000
14	84360001	84400000
14	84920001	84960000
14	85140001	85220000
14	85240001	85300000
14	85520001	85620000
14	85680001	85760000
14	85840001	85920000
14	86040001	86080000
14	90560001	90640000
14	91180001	91300000
14	91320001	91380000
14	92240001	92320000
14	93960001	94000000
14	94100001	94140000
14	94160001	94440000
14	94620001	94700000
14	95520001	95560000
14	101020001	101060000
14	110600001	110640000
14	140960001	141160000
15	65160001	65220000
15	81320001	81380000
15	88600001	88640000
15	89240001	89280000
15	92860001	92900000
15	98020001	98100000
15	111800001	111840000
15	119500001	119560000
16	49560001	49700000
16	53480001	53520000
16	62300001	62400000
16	62420001	62520000
16	70940001	71020000
17	61120001	61240000
18	16100001	16180000
18	18880001	18940000
18	37880001	37920000
18	46460001	46500000

## Sheet: Table S5
Table S5 Gene annotation of selected regions detected by both methods
Chr	Start	End	Gene ID	Gene name
1	14217036	14507715	ENSSSCG00000025777	ESR1
1	33470251	33492702	ENSSSCG00000004204	TMEM244
1	55551320	55569012	ENSSSCG00000025434	CGA
1	55618002	55712943	ENSSSCG00000035281	ZNF292
1	55727279	55778258	ENSSSCG00000033562	GJB7
1	55753933	55763969	ENSSSCG00000004300	SMIM8
1	67217960	67294756	ENSSSCG00000004357	SIM1
1	107102704	107138906	ENSSSCG00000004545	ANKDD1A
1	107108433	107110300	ENSSSCG00000037998
1	107184512	107232841	ENSSSCG00000004547
1	107218152	107226582	ENSSSCG00000004548	PIF1
1	109208667	109584733	ENSSSCG00000024088	TLN2
1	109225386	109225470	ENSSSCG00000018544	ssc-mir-190a
1	129374547	129460222	ENSSSCG00000020666	EHD4
1	129463702	129511568	ENSSSCG00000004736	SPTBN5
1	129512632	129533308	ENSSSCG00000004737	PLA2G4B
1	131509813	131717097	ENSSSCG00000040418	FSIP1
1	132789894	132819825	ENSSSCG00000004792	FAM98B
1	133286038	133301425	ENSSSCG00000004794	TMCO5A
1	133738539	133738645	ENSSSCG00000033300	U6
1	134248558	134538778	ENSSSCG00000026900	C15orf41
1	134623150	134623443	ENSSSCG00000037229
1	135577966	135812007	ENSSSCG00000035254	DPH6
1	136121111	136236356	ENSSSCG00000004802	AQR
1	136122720	136129840	ENSSSCG00000004799	ZNF770
1	136281119	136286631	ENSSSCG00000004803	ACTC1
1	136705077	137163598	ENSSSCG00000040466	FMN1
1	137199072	137297207	ENSSSCG00000027232
1	148905626	148985823	ENSSSCG00000004861	TSHZ1
1	158288053	158518879	ENSSSCG00000025744	KDSR
1	182667482	182754531	ENSSSCG00000005043	DDHD1
1	190206099	190441946	ENSSSCG00000005095	PRKCH
1	192722847	193534417	ENSSSCG00000036551
1	193912483	194207376	ENSSSCG00000005110	SYNE2
1	198963512	199135811	ENSSSCG00000005130	ELAVL2
1	199032741	199032920	ENSSSCG00000035287
1	200409659	200414361	ENSSSCG00000005131	DMRTA1
1	200667544	200667694	ENSSSCG00000038568	CDKN2B-AS
1	200729881	200730013	ENSSSCG00000033247	CDKN2B-AS_3
1	200882956	200934112	ENSSSCG00000005135
1	200964250	200965572	ENSSSCG00000033960
1	201827863	201852294	ENSSSCG00000024140
1	201831741	201832298	ENSSSCG00000021504	IFN-ALPHAOMEGA
1	201847567	201847670	ENSSSCG00000019900	U6
1	201850935	201851495	ENSSSCG00000005163	IFNB1
1	201880712	202259322	ENSSSCG00000028406	FOCAD
1	202227248	202227331	ENSSSCG00000019549	ssc-mir-491
1	202317157	202602969	ENSSSCG00000005166	MLLT3
1	203059558	203333767	ENSSSCG00000005167	SLC24A2
1	205081231	205285343	ENSSSCG00000005177	SH3GL2
1	209619962	209700740	ENSSSCG00000036360	LURAP1L
1	219175738	219210338	ENSSSCG00000005229	VLDLR
1	227574691	227772698	ENSSSCG00000005268	RORB
1	227811237	227998593	ENSSSCG00000005269	TRPM6
1	228854608	229308906	ENSSSCG00000023520	PCSK5
1	270531589	270586378	ENSSSCG00000005701	ASS1
1	271336386	271430916	ENSSSCG00000005715	PRRC2B
1	271417961	271418046	ENSSSCG00000033186	SNORD62
1	271421966	271422051	ENSSSCG00000039608	SNORD62
1	271431629	271448358	ENSSSCG00000005716	POMT1
2	28496961	28793008	ENSSSCG00000024950
2	30605564	30613452	ENSSSCG00000013330	KCNA4
2	31116867	31119656	ENSSSCG00000034018
2	34931070	35377716	ENSSSCG00000013341
2	34951571	35030764	ENSSSCG00000031972
2	37096815	37137777	ENSSSCG00000013343	SLC17A6
2	37171401	37255489	ENSSSCG00000013344	ANO5
2	40227863	40240376	ENSSSCG00000013354	CSRP3
2	40251246	40311553	ENSSSCG00000021688	ZDHHC13
2	40284659	40285059	ENSSSCG00000032047
2	40349611	40349729	ENSSSCG00000018766	5S_rRNA
2	40458863	40523363	ENSSSCG00000013358	PTPN5
2	40545774	40550843	ENSSSCG00000013360	TMEM86A
2	41020698	41027785	ENSSSCG00000037358
2	41028615	41356463	ENSSSCG00000035393	SAAL1
2	44243425	44249053	ENSSSCG00000013387
2	92123346	92554322	ENSSSCG00000026780
2	96122044	96296902	ENSSSCG00000014149	MEF2C
2	96297437	96434978	ENSSSCG00000035571
2	99651271	99651596	ENSSSCG00000018913	7SK
2	99884949	100444468	ENSSSCG00000036104
2	100456787	100893668	ENSSSCG00000027608	FAM172A
2	100604220	100605476	ENSSSCG00000036467	POU5F2
2	100937214	101292482	ENSSSCG00000014161
2	136591011	136648808	ENSSSCG00000014302	CDKL3
2	136652465	136685955	ENSSSCG00000037127	CDKN2AIPNL
2	136652779	136667800	ENSSSCG00000038953	UBE2B
3	6615343	6892457	ENSSSCG00000023320	CYP3A29
3	6669852	6670061	ENSSSCG00000039912
3	9784078	9796760	ENSSSCG00000023912	ORAI2
3	9796042	9806217	ENSSSCG00000029300	ALKBH4
3	9806131	9813003	ENSSSCG00000007687	LRWD1
3	9812727	9816645	ENSSSCG00000007688
3	9821272	9847024	ENSSSCG00000027890
3	23251941	23366324	ENSSSCG00000036475	HS3ST2
3	31938135	32158327	ENSSSCG00000026569	CLEC16A
3	38103923	38302243	ENSSSCG00000007950	ADCY9
3	38368347	38368452	ENSSSCG00000018870	U6
3	38387613	38529150	ENSSSCG00000007951	CREBBP
3	42540633	42596528	ENSSSCG00000028185	FGD3
3	42599585	42622708	ENSSSCG00000022237	SUSD3
3	42632918	42649526	ENSSSCG00000008077	CARD19
3	42654847	42673002	ENSSSCG00000040061	NINJ1
3	42709406	42709619	ENSSSCG00000036657	U3
3	42709406	42709620	ENSSSCG00000036108	ACEA_U3
3	42711392	42837651	ENSSSCG00000034154	WNK2
3	73414079	73426559	ENSSSCG00000035529	GKN1
3	73443015	73452085	ENSSSCG00000038802	GKN2
3	73457767	73469437	ENSSSCG00000037028	GKN3
4	66118883	66637258	ENSSSCG00000035887	C8orf34
4	71854226	71854332	ENSSSCG00000037378	U6
4	101588392	101787888	ENSSSCG00000006720	HAO2
5	17399324	17411053	ENSSSCG00000031321	NR4A1
5	17417819	17426528	ENSSSCG00000033687	ATG101
5	17427639	17428479	ENSSSCG00000035962
5	21306155	21329201	ENSSSCG00000040825	PYM1
5	21331468	21356183	ENSSSCG00000000370	DGKA
5	22304588	22311028	ENSSSCG00000037701	GPR182
5	22308614	22316293	ENSSSCG00000037617	ZBTB39
5	22324931	22332815	ENSSSCG00000000418	TAC3
5	22337906	22363502	ENSSSCG00000000413	MYO1A
5	29128756	29190331	ENSSSCG00000023715	GNS
5	29205704	29300445	ENSSSCG00000023788	TBC1D30
5	56590953	56706483	ENSSSCG00000000599	DERA
5	56717205	56736874	ENSSSCG00000021410	STRAP
5	56726327	56726509	ENSSSCG00000029412	SNORA23
5	86792557	87102594	ENSSSCG00000033574	CFAP54
6	181225	182187	ENSSSCG00000020924	MC1R
6	182398	208903	ENSSSCG00000036102	TCF25
6	209018	243609	ENSSSCG00000002635	SPIRE2
6	253207	300152	ENSSSCG00000024687	FANCA
6	313729	324024	ENSSSCG00000022310	VPS9D1
6	328534	331334	ENSSSCG00000029339	SPATA2L
6	330956	339825	ENSSSCG00000025401	CDK10
6	351862	358654	ENSSSCG00000023677	CHMP1A
6	359897	376731	ENSSSCG00000021971	DPEP1
6	1949254	1995464	ENSSSCG00000002654	FBXO31
6	48102456	48124845	ENSSSCG00000023556	SUPT5H
6	48127014	48134086	ENSSSCG00000026612	TIMM50
6	48147834	48154909	ENSSSCG00000002987	DLL3
6	48162428	48167437	ENSSSCG00000002986	SELENOV
6	48184566	48185185	ENSSSCG00000024773	EID2
6	49542875	49560135	ENSSSCG00000003018	LIPE
6	49555561	49580475	ENSSSCG00000040450
6	49570032	49572284	ENSSSCG00000027022	CNFN
6	49577411	49618688	ENSSSCG00000003021	MEGF8
6	49619547	49628239	ENSSSCG00000003022	TMEM145
6	50579641	50593834	ENSSSCG00000003069	KCNN4
6	50607023	50612462	ENSSSCG00000003073	LYPD5
6	50630930	50631442	ENSSSCG00000040809
6	50650505	50678027	ENSSSCG00000003072	ZNF283
6	50654221	50656881	ENSSSCG00000038168
6	50698321	50721479	ENSSSCG00000003071	ZNF404
6	50733138	50759459	ENSSSCG00000003070
6	50774177	50789847	ENSSSCG00000038289	ZNF234
6	50793034	50807344	ENSSSCG00000003076
6	50817646	50817752	ENSSSCG00000038860	U6
6	50819359	50829427	ENSSSCG00000033420	ZNF227
6	51988090	52013792	ENSSSCG00000038229	EML2
6	52007493	52007581	ENSSSCG00000026843
6	52023781	52032411	ENSSSCG00000021053	GIPR
6	52035160	52042488	ENSSSCG00000033500	SNRPD2
6	52040960	52053823	ENSSSCG00000032819	QPCTL
6	52053281	52069166	ENSSSCG00000038367	FBXO46
6	52077806	52094663	ENSSSCG00000039916	BHMG1
6	52095970	52099372	ENSSSCG00000035791	SIX5
6	52098570	52110204	ENSSSCG00000038969	DMPK
6	52119912	52139112	ENSSSCG00000040714	RSPH6A
6	52139540	52180293	ENSSSCG00000003093	SYMPK
6	53332477	53332709	ENSSSCG00000039827
6	93767723	93803855	ENSSSCG00000038675	EPHA10
6	93821734	93829456	ENSSSCG00000032960	MANEAL
6	93829321	93833643	ENSSSCG00000040425	YRDC
6	93833760	93834916	ENSSSCG00000038888	C1orf122
6	93839200	93884417	ENSSSCG00000037516	MTF1
6	94785910	94814537	ENSSSCG00000003648	RRAGC
6	95379777	95399063	ENSSSCG00000003660
6	95389347	95389481	ENSSSCG00000025504	SNORA55
6	96401652	96577621	ENSSSCG00000027417	LDLRAD4
6	96611861	96734752	ENSSSCG00000003673	CEP192
6	97324691	97345993	ENSSSCG00000028126	MPPE1
6	97344927	97429353	ENSSSCG00000022163	GNAL
6	105506140	105600687	ENSSSCG00000031942	YES1
6	105613258	105645113	ENSSSCG00000027169	ENOSF1
6	105642381	105660601	ENSSSCG00000040678	TYMS
6	105675847	105707323	ENSSSCG00000039398	CLUL1
6	105708463	105708570	ENSSSCG00000028017	U6
6	105719255	105719376	ENSSSCG00000019640	5S_rRNA
6	105740947	105741465	ENSSSCG00000028613	CETN1
6	105808092	106000187	ENSSSCG00000040397	COLEC12
6	115526395	115592213	ENSSSCG00000025005	B4GALT6
6	115694899	115787035	ENSSSCG00000003728	TRAPPC8
6	115850775	115904569	ENSSSCG00000003729	RNF125
6	115905473	115976709	ENSSSCG00000003730	RNF138
6	117024668	117188403	ENSSSCG00000038703	CCDC178
6	118817488	118989614	ENSSSCG00000003738	MAPRE2
6	118902202	118981288	ENSSSCG00000039133
6	119076677	119088054	ENSSSCG00000039052	ZNF397
6	119089820	119116270	ENSSSCG00000003740	ZSCAN30
6	119104467	119132976	ENSSSCG00000003741
6	119260579	119312060	ENSSSCG00000038859
6	121066780	121382735	ENSSSCG00000003748	CELF4
6	138635225	138914092	ENSSSCG00000040109
6	138950089	139145033	ENSSSCG00000003784	LRRIQ3
7	30179305	30267735	ENSSSCG00000001523	GRM4
7	33724156	34089220	ENSSSCG00000037507	BTBD9
7	55467611	55483568	ENSSSCG00000001850
7	55482387	55654699	ENSSSCG00000021361	ZNF710
7	57102757	57146751	ENSSSCG00000001867	PSTPIP1
7	77996714	77997715	ENSSSCG00000032876	OR5AU1
7	78028677	78043466	ENSSSCG00000038313	ZNF219
7	78029517	78032537	ENSSSCG00000030437	TMEM253
7	78044687	78064864	ENSSSCG00000023857	ARHGEF40
8	45578002	45808789	ENSSSCG00000024960	PDGFC
8	47655673	47702753	ENSSSCG00000008878	PPID
8	47702578	47838512	ENSSSCG00000031175	FNIP2
8	67255906	67269788	ENSSSCG00000036999
8	67304325	67305962	ENSSSCG00000033464
8	67312972	67326085	ENSSSCG00000008936	AMTN
8	67416482	67431188	ENSSSCG00000008938	ENAM
8	67439218	67495044	ENSSSCG00000035379	JCHAIN
8	67454568	67458814	ENSSSCG00000040525
8	67475893	67477583	ENSSSCG00000028466	UTP3
8	67495464	67582142	ENSSSCG00000025514
8	67590969	67607304	ENSSSCG00000008940	GRSF1
8	67647857	67731081	ENSSSCG00000008942	DCK
8	68675090	68948176	ENSSSCG00000038180	ADAMTS3
8	69361213	69531286	ENSSSCG00000024592	ANKRD17
8	79016578	79017088	ENSSSCG00000040704
8	95060454	95060568	ENSSSCG00000019267	U4
8	125043881	125260702	ENSSSCG00000009192	PDLIM5
9	75763183	76306060	ENSSSCG00000015336	SLC25A13
9	87449660	88186959	ENSSSCG00000015368	HDAC9
9	104050105	104166839	ENSSSCG00000015427	ORC5
10	64883671	64883798	ENSSSCG00000032677	SNORA84
10	64885870	64909006	ENSSSCG00000011134	RBM17
11	39352792	39454240	ENSSSCG00000038842	PCDH9
11	50073161	50102814	ENSSSCG00000009477	EDNRB
12	15191802	15227480	ENSSSCG00000017290	STRADA
12	15225293	15229361	ENSSSCG00000040509	LIMD2
12	15230182	15298784	ENSSSCG00000024813	MAP3K3
13	51178185	51422093	ENSSSCG00000011514	MITF
13	92458463	92458768	ENSSSCG00000011718
13	92491808	92697422	ENSSSCG00000011720	MBNL1
13	94354306	94453462	ENSSSCG00000023582	GPR149
13	95981787	96374064	ENSSSCG00000025810	KCNAB1
13	106308421	106340828	ENSSSCG00000011737	SERPINI2
13	106349039	106492947	ENSSSCG00000011738	WDR49
13	106517359	106559618	ENSSSCG00000011739	PDCD10
13	140584286	140614159	ENSSSCG00000011893
13	140601428	140621938	ENSSSCG00000011894	POPDC2
13	140636946	140666004	ENSSSCG00000011895	PLA1A
13	143418281	143418445	ENSSSCG00000039528	TUSC7
13	146902011	146915162	ENSSSCG00000011923	NEPRO
13	146909260	146932906	ENSSSCG00000036952	GTPBP8
13	148033701	148087744	ENSSSCG00000032620	PLCXD2
13	148860405	148894721	ENSSSCG00000037627
13	180571019	180711866	ENSSSCG00000024623	USP25
13	206545354	206629156	ENSSSCG00000022164
14	28206284	28244781	ENSSSCG00000009758	DHX37
14	28257961	28260702	ENSSSCG00000029226
14	30575109	30646258	ENSSSCG00000009794	MLXIP
14	31057005	31203505	ENSSSCG00000029803	KDM2B
14	31151480	31151656	ENSSSCG00000037160
14	35112898	35295758	ENSSSCG00000009856	NOS1
14	35854712	35854810	ENSSSCG00000020080	U6
14	38082010	38204754	ENSSSCG00000009868	RBM19
14	38389092	38389260	ENSSSCG00000037164
14	38446730	38457177	ENSSSCG00000009869	LHX5
14	38471165	38484089	ENSSSCG00000009870	SDSL
14	38503806	38517418	ENSSSCG00000036865
14	38515839	38543586	ENSSSCG00000009872	PLBD2
14	38561123	38598721	ENSSSCG00000009873	DTX1
14	38601394	38632599	ENSSSCG00000009874	RASAL1
14	38642993	38651446	ENSSSCG00000009875	CFAP73
14	38647145	38667792	ENSSSCG00000009876	DDX54
14	38773400	38808244	ENSSSCG00000009880	SLC8B1
14	38827673	38860820	ENSSSCG00000009881	OAS2
14	39106253	39106501	ENSSSCG00000031643
14	39326630	39535692	ENSSSCG00000009885	HECTD4
14	39549851	39579781	ENSSSCG00000009886	TRAFD1
14	39579503	39682469	ENSSSCG00000009887	NAA25
14	40004565	40123686	ENSSSCG00000009896	BICDL1
14	40151417	40218107	ENSSSCG00000009898	GCN1
14	40219124	40223943	ENSSSCG00000036014	RPLP0
14	40229755	40239952	ENSSSCG00000040546	PXN
14	40235226	40236376	ENSSSCG00000039355
14	40329564	40356788	ENSSSCG00000029365	MSI1
14	40343163	40343271	ENSSSCG00000030481	U6
14	40455923	40459104	ENSSSCG00000009904	DYNLL1
14	40455954	40458063	ENSSSCG00000031756
14	40461611	40478854	ENSSSCG00000009903	COQ5
14	40481239	40522006	ENSSSCG00000009910	RNF10
14	40510633	40511620	ENSSSCG00000009911
14	40523446	40525915	ENSSSCG00000009912	POP5
14	40563358	40587970	ENSSSCG00000009913	CABP1
14	40572585	40577828	ENSSSCG00000039303
14	40601990	40617381	ENSSSCG00000009914	MLEC
14	40624191	40638746	ENSSSCG00000020716	UNC119B
14	40642914	40657397	ENSSSCG00000009916	ACADS
14	40699936	40822895	ENSSSCG00000009917	SPPL3
14	40868205	40890469	ENSSSCG00000009919	HNF1A
14	40884585	40899050	ENSSSCG00000024329	C12orf43
14	40900050	40917266	ENSSSCG00000009921	OASL
14	40995727	41051904	ENSSSCG00000009925	GIT2
14	41061763	41077639	ENSSSCG00000009926	TCHP
14	41091642	41119986	ENSSSCG00000039012	GLTP
14	41125811	41167251	ENSSSCG00000009929	TRPV4
14	41174963	41233331	ENSSSCG00000009927	FAM222A
14	41333924	41357320	ENSSSCG00000009931	MVK
14	41357617	41375042	ENSSSCG00000009932	MMAB
14	41383227	41442479	ENSSSCG00000009933	UBE3B
14	41471710	41523641	ENSSSCG00000009935	MYO1H
14	41760439	41768527	ENSSSCG00000009940	ALKBH2
14	41767342	41791912	ENSSSCG00000032917	USP30
14	41845205	41925098	ENSSSCG00000009941	SVOP
14	41925701	42030836	ENSSSCG00000009943	SSH1
14	41931079	41950654	ENSSSCG00000009942	DAO
14	41932699	41935417	ENSSSCG00000039720
14	42062365	42145124	ENSSSCG00000009944	CORO1C
14	42216111	42222655	ENSSSCG00000023380	ISCU
14	42223961	42259987	ENSSSCG00000009946	SART3
14	42790603	42974741	ENSSSCG00000009951	SGSM1
14	42979735	42984889	ENSSSCG00000009952
14	43049089	43186729	ENSSSCG00000009953
14	43121485	43191007	ENSSSCG00000033385
14	43194705	43199482	ENSSSCG00000009954	CRYBB3
14	43208823	43221372	ENSSSCG00000009955	CRYBB2
14	43304626	43442964	ENSSSCG00000009956	GRK3
14	43451846	43687726	ENSSSCG00000009957	MYO18B
14	43917170	43998250	ENSSSCG00000009958	SEZ6L
14	44009810	44093239	ENSSSCG00000009959	ASPHD2
14	44043022	44043223	ENSSSCG00000036473
14	44049703	44073957	ENSSSCG00000009960	HPS4
14	44092218	44118132	ENSSSCG00000009962	TFIP11
14	45096485	45140570	ENSSSCG00000009966	MN1
14	46091938	46241321	ENSSSCG00000009971	ZNRF3
14	46653846	46726417	ENSSSCG00000028707	NF2
14	46747620	46759636	ENSSSCG00000025869	CABP7
14	46758439	46782978	ENSSSCG00000024279	ZMAT5
14	46783338	46786218	ENSSSCG00000024550	UQCR10
14	46795413	46842631	ENSSSCG00000025186	ASCC2
14	46874972	47023489	ENSSSCG00000009994	MTMR3
14	47081212	47160971	ENSSSCG00000009995	HORMAD2
14	47221486	47228273	ENSSSCG00000040961	LIF
14	47242774	47246838	ENSSSCG00000009997	OSM
14	47261911	47266734	ENSSSCG00000009998	CASTOR1
14	47269091	47301554	ENSSSCG00000009999
14	47946421	48040821	ENSSSCG00000010025	LIMK2
14	48038183	48051269	ENSSSCG00000010026	PIK3IP1
14	48075348	48094136	ENSSSCG00000010027	PATZ1
14	48126802	48153152	ENSSSCG00000010029	DRG1
14	48156841	48204338	ENSSSCG00000010030	EIF4ENIF1
14	48210542	48266038	ENSSSCG00000035290
14	48210570	48303508	ENSSSCG00000010031
14	48303455	48381597	ENSSSCG00000010032	PISD
14	48421875	48523593	ENSSSCG00000010034	DEPDC5
14	48447408	48447514	ENSSSCG00000039075	U6
14	48858102	49012754	ENSSSCG00000038719
14	48882955	48884625	ENSSSCG00000034651	ZNF280A
14	48901516	48908939	ENSSSCG00000036408	PRAME
14	48919567	48920051	ENSSSCG00000039192
14	48930112	48930399	ENSSSCG00000030830
14	48936110	48942115	ENSSSCG00000037250
14	48943274	49010871	ENSSSCG00000037214
14	48975238	48981238	ENSSSCG00000036324
14	48988109	48988378	ENSSSCG00000030983
14	49001068	49001385	ENSSSCG00000010044
14	49050166	49121385	ENSSSCG00000024860
14	49189262	49200410	ENSSSCG00000010048	RAB36
14	49208762	49322107	ENSSSCG00000010052	BCR
14	49332941	49464362	ENSSSCG00000010053
14	49468862	49487628	ENSSSCG00000010054	ADORA2A
14	49533203	49561497	ENSSSCG00000010060	UPB1
14	49572096	49585748	ENSSSCG00000010059	GUCD1
14	49585120	49598012	ENSSSCG00000010058	SNRPD3
14	49609347	49612867	ENSSSCG00000010057	LRRC75B
14	49615278	49787687	ENSSSCG00000010062	CABIN1
14	49622122	49638061	ENSSSCG00000010056
14	53653486	54194883	ENSSSCG00000010142	RYR2
14	54550796	54652763	ENSSSCG00000010143	MTR
14	54658773	54658875	ENSSSCG00000020121	Y_RNA
14	54666743	54742779	ENSSSCG00000010144	ACTN2
14	54821041	54863828	ENSSSCG00000010145	HEATR1
14	54867013	54892071	ENSSSCG00000010146	LGALS8
14	54925763	54991373	ENSSSCG00000025986	EDARADD
14	55057059	55122171	ENSSSCG00000010148	ERO1B
14	55125413	55182387	ENSSSCG00000038853	GPR137B
14	55239632	55348956	ENSSSCG00000026819	NID1
14	55433018	55633484	ENSSSCG00000010151	LYST
14	55652787	55725080	ENSSSCG00000033307	GNG4
14	55714657	55714767	ENSSSCG00000040301	U6
14	55749404	55818006	ENSSSCG00000033692	B3GALNT2
14	55818830	55880995	ENSSSCG00000034844	TBCE
14	55907893	55923989	ENSSSCG00000031680	GGPS1
14	55924357	56108138	ENSSSCG00000010156	ARID4B
14	56788062	56880908	ENSSSCG00000010162	SLC35F3
14	57424780	57481988	ENSSSCG00000010164
14	57504091	57799269	ENSSSCG00000010165	PCNX2
14	57802578	57833174	ENSSSCG00000010166	NTPCR
14	57969630	57972322	ENSSSCG00000010167	MAP10
14	58116745	58352504	ENSSSCG00000010169	SIPA1L2
14	58119026	58119093	ENSSSCG00000039495	SNORD16
14	61087610	61128294	ENSSSCG00000010198	BMS1
14	61792715	62128353	ENSSSCG00000010204	BICC1
14	64227251	64228050	ENSSSCG00000010213
14	64233816	64315526	ENSSSCG00000010214
14	69200003	70895143	ENSSSCG00000036480	CTNNA3
14	69335528	69335634	ENSSSCG00000035888	U6
14	70172585	70349935	ENSSSCG00000010232	LRRTM3
14	71827631	71894754	ENSSSCG00000010243	CCAR1
14	71928395	71983778	ENSSSCG00000010245	STOX1
14	71970814	71970946	ENSSSCG00000019527	SNORA70
14	72183363	72199259	ENSSSCG00000023374	SRGN
14	72282016	72336533	ENSSSCG00000010252	HKDC1
14	72501289	72555081	ENSSSCG00000036152	TSPAN15
14	74335213	74733166	ENSSSCG00000010278
14	78391831	78391937	ENSSSCG00000038113	U6
14	78543871	79056146	ENSSSCG00000034308	LRMDA
14	79353006	80106018	ENSSSCG00000010325	KCNMA1
14	80249697	80377533	ENSSSCG00000026268	DLG5
14	80410147	80471697	ENSSSCG00000010327	POLR3A
14	80473928	80481209	ENSSSCG00000039544
14	82543426	82543641	ENSSSCG00000010343
14	84272928	84402948	ENSSSCG00000010344
14	85544078	85677929	ENSSSCG00000010351	CCSER2
14	85574901	85575574	ENSSSCG00000027329
14	90533104	90582389	ENSSSCG00000010400
14	90582545	90640294	ENSSSCG00000010401
14	92254308	92254583	ENSSSCG00000021978
14	92259542	92279731	ENSSSCG00000040185	TFAM
14	92296249	92330421	ENSSSCG00000033323	UBE2D1
14	94094776	94108881	ENSSSCG00000027984	ZWINT
14	110539338	110601741	ENSSSCG00000010536	CNNM1
14	110608422	110635901	ENSSSCG00000010537	GOT1
14	140916092	141002708	ENSSSCG00000010768	CFAP46
14	141093381	141118442	ENSSSCG00000039199	ADGRA1
14	141132542	141186510	ENSSSCG00000010770	KNDC1
15	65062034	65431423	ENSSSCG00000015876	CCDC148
15	88587773	88616396	ENSSSCG00000028949	NUP35
15	88625222	88625347	ENSSSCG00000018653	ACA64
15	92860500	92860777	ENSSSCG00000018543	7SK
15	92891440	92891546	ENSSSCG00000037007	U6
15	119517275	119658752	ENSSSCG00000033265
16	49637684	49640472	ENSSSCG00000034025
16	53269249	53503993	ENSSSCG00000017003	KCNIP1
17	61133869	61133975	ENSSSCG00000037774	U6
18	16052623	16329393	ENSSSCG00000016545	CHCHD3
18	16063958	16258823	ENSSSCG00000035751
18	18819603	18932981	ENSSSCG00000016564	UBE2H
18	37824452	37948860	ENSSSCG00000039703	EEPD1

## Sheet: Table S6
Table S6 The frequencies of the 25-SNPs EDNRB haplotypes in 549 individuals from 32 breeds
NO.	Breed	Abbreviations	Number	Number of haplotype I	Ratio of haplotype I	Individuals homozygous for this haplotype	Individuals heterozygous for this haplotype	Ratio of individuals homozygous
1	Jianli	JL	30	60	100	30	0	100
2	Tongcheng	TC	10	20	100	10	0	100
3	Bamaxiang	BMX	6	12	100	6	0	100
4	Luchuan	LC	6	12	100	6	0	100
5	Dahuabai	DHB	6	12	100	6	0	100
6	Shaziling	SLZ	6	12	100	6	0	100
7	Jinhua	JH	12	24	100	12	0	100
8	Rongchang	RC	13	19	73.0769	8	3	61.5385
9	British Saddleback	BS	8	6	37.5	2	2	25
10	Wuzhishan	WZS	8	3	18.75	0	3	0
11	Erhualian	EHL	5	1	10	0	1	0
12	Asian wild boar	AWB	15	1	3.33333	0	1	0
13	Diannan Small-Ear	DSE	24	1	2.08333	0	1	0
14	Anqing Six-End-White	AQ	6	0	0	0	0	0
15	Dingyuan	DY	6	0	0	0	0	0
16	Hetao Daer	HT	6	0	0	0	0	0
17	Jiangquhai	JQH	4	0	0	0	0	0
18	Jishen Black	JS	12	0	0	0	0	0
19	Laiwu	LWU	6	0	0	0	0	0
20	Mi	MI	14	0	0	0	0	0
21	Meishan	MS	54	0	0	0	0	0
22	Wannan Spotted	WNS	19	0	0	0	0	0
23	Wannan Blcak	WNH	20	0	0	0	0	0
24	Xidu Black	XDH	12	0	0	0	0	0
25	Hubei White	HBBZ	7	0	0	0	0	0
26	Wild boar	WB	3	0	0	0	0	0
27	European wild boar	EWB	38	0	0	0	0	0
28	Duroc	DU	86	0	0	0	0	0
29	Berkshire	BK	14	0	0	0	0	0
30	Landrace	LR	47	3	3.19149	0	3	0
31	Large White	LW	15	2	6.66667	0	2	0
32	Pietrain	PI	31	5	8.06452	0	5	0
